# Supplementary material for: Subgroup-Independent Mapping of Renal Cell Carcinoma—Machine Learning Reveals Prognostic Mitochondrial Gene Signature Beyond Histopathologic Boundaries
Source: Front Oncol. 2021 Mar 15;11:621278. doi: 10.3389/fonc.2021.621278 (PMC8005734; doi:10.3389/fonc.2021.621278)
Supplement: Supplementary Table 1 — Coordinates within the t-SNE-plot and subsequent attributed cluster affiliation for all RCC samples from the TCGA database included in our analysis. RCC, renal cell carcinoma. [file Table_1.XLSX]

## Sheet: Supplementary_Table_1
## Table assigning the used TCGA samples to the respective x and y coordinates of the generated t-SNE plot and the manually annotated cluster
filename	TCGA ID	TCGA Cohort	x	y	cluster
030a2cdd-9b0c-486f-935d-6049f41a85e6.FPKM.txt.gz	TCGA-B2-4098	KIRC	34.7256	52.1792	mixed
26dcc91b-b7d5-47c1-8135-e5ab4f4e4be5.FPKM.txt.gz	TCGA-DV-5576	KIRC	-32.5078	-54.6877	ccRCC
677fb228-6830-4402-9eda-c4a0e975c189.FPKM.txt.gz	TCGA-CW-6088	KIRC	-38.3837	-58.8479	ccRCC
5c389a62-c076-421d-9b55-03a6a44a7f32.FPKM.txt.gz	TCGA-A3-3380	KIRC	-1.41073	7.63645	ccRCC
956e52f2-475c-4aa3-9e99-0912e4612314.FPKM.txt.gz	TCGA-CJ-5681	KIRC	-39.05	-62.8069	ccRCC
2e1b2787-8e16-4622-a1e0-3b96e6381e87.FPKM.txt.gz	TCGA-B8-A54J	KIRC	-22.4675	-33.1431	ccRCC
a2ce478c-032f-4e23-a011-4d67f16befee.FPKM.txt.gz	TCGA-B8-4151	KIRC	-18.9409	-16.3604	ccRCC
6aa7ae56-0370-41a9-9286-d4795e06cf5a.FPKM.txt.gz	TCGA-BP-5180	KIRC	6.57813	10.0995	ccRCC
d1e05707-3af4-469b-88ee-b37a7b91173f.FPKM.txt.gz	TCGA-B0-4814	KIRC	-13.9876	-22.4682	ccRCC
810d7c7d-1e04-4eae-8ae1-049dc111e255.FPKM.txt.gz	TCGA-A3-3372	KIRC	-17.8409	-9.69989	ccRCC
67a59704-20de-482b-b65d-57b7e0160535.FPKM.txt.gz	TCGA-BP-4777	KIRC	33.7422	24.2906	mixed
a7f415b8-fd54-40fd-a143-785dca873d3c.FPKM.txt.gz	TCGA-DV-5569	KIRC	-17.9132	-34.4502	ccRCC
640ccf3e-487f-49ca-8df6-67e10d852c9e.FPKM.txt.gz	TCGA-B8-5551	KIRC	-48.9077	-58.2447	ccRCC
4245d642-56a7-4b27-b74d-ba3e3535b4d8.FPKM.txt.gz	TCGA-MM-A563	KIRC	4.03442	-8.16577	ccRCC
5012c1cb-2153-4013-99d7-c8678f6db126.FPKM.txt.gz	TCGA-A3-3320	KIRC	-31.6771	-37.8445	ccRCC
b05e09d9-71f6-4f2d-a7de-83bc7f5131a4.FPKM.txt.gz	TCGA-BP-4332	KIRC	-5.88311	-17.8968	ccRCC
d07bfce9-a69c-4124-9264-95582e2d7cb6.FPKM.txt.gz	TCGA-BP-4345	KIRC	8.7033	3.61656	ccRCC
ec2e0f42-85e7-48be-ba3c-1afcee0e7e1b.FPKM.txt.gz	TCGA-B0-4822	KIRC	49.3247	45.7562	mixed
a6d0f911-5137-4a56-a772-51da9d23f253.FPKM.txt.gz	TCGA-BP-4964	KIRC	16.5547	11.4437	ccRCC
fb7bdba2-fc02-4d20-804c-704310642bdc.FPKM.txt.gz	TCGA-A3-3326	KIRC	-5.94619	2.82294	ccRCC
a348da5e-e399-41da-bf2d-79369769246f.FPKM.txt.gz	TCGA-CJ-4891	KIRC	25.8406	37.0205	mixed
5aebac9e-80ba-48bb-aedf-752196a1861a.FPKM.txt.gz	TCGA-CJ-4634	KIRC	-28.0554	-33.3788	ccRCC
cdab322b-66c0-4c06-970c-5042afc1a706.FPKM.txt.gz	TCGA-AK-3436	KIRC	-11.1696	-25.1635	ccRCC
1954f30d-9c55-4493-ba44-3350107a644b.FPKM.txt.gz	TCGA-B0-4703	KIRC	-43.7171	-62.7004	ccRCC
309c2415-06e2-405d-801f-1d8ddb89c0ba.FPKM.txt.gz	TCGA-CJ-6032	KIRC	-18.6041	-24.7844	ccRCC
f6178fdc-41f7-458b-a905-4ea298e6b098.FPKM.txt.gz	TCGA-CJ-4643	KIRC	-15.2227	-18.9783	ccRCC
156b326a-3fa5-4394-af29-7db1c2f3463b.FPKM.txt.gz	TCGA-BP-4340	KIRC	-5.75058	-43.5419	ccRCC
137d53ea-eb81-427d-ba2a-c346b904bf4d.FPKM.txt.gz	TCGA-BP-4976	KIRC	-34.2439	-40.7228	ccRCC
b9ab3494-7186-4df1-9aac-75777ce3a8ed.FPKM.txt.gz	TCGA-B0-4713	KIRC	28.0169	35.3872	mixed
4ad49961-f26f-4c78-9ea1-7c13f1a36f2e.FPKM.txt.gz	TCGA-BP-5191	KIRC	47.2018	71.7095	mixed
531bdb39-8e5d-4817-b5fa-a60ba31296a0.FPKM.txt.gz	TCGA-A3-3367	KIRC	-0.823191	-13.6515	ccRCC
891d5512-0e8d-4dac-9f76-71aeae3937a6.FPKM.txt.gz	TCGA-CZ-5986	KIRC	-33.6098	-33.4954	ccRCC
b1fc4b98-8e85-442e-9204-d4e5dd4e6bc5.FPKM.txt.gz	TCGA-CZ-4865	KIRC	-38.4853	-44.3464	ccRCC
c2efa14b-f441-4249-87b0-56d88d760a82.FPKM.txt.gz	TCGA-A3-3307	KIRC	-29.4221	-37.3159	ccRCC
5a715f75-afcd-4255-bbdb-9eaf756a5944.FPKM.txt.gz	TCGA-B0-4706	KIRC	17.9123	19.5326	ccRCC
14ce8586-4131-4f56-b516-f640986ba95d.FPKM.txt.gz	TCGA-CZ-4864	KIRC	-16.0171	-14.4282	ccRCC
a8ecb5d8-ece5-43cc-843c-da81dc031ced.FPKM.txt.gz	TCGA-B8-A54F	KIRC	-41.7731	-58.1347	ccRCC
29e88863-d1b0-4da0-be95-d0a82eb1d08b.FPKM.txt.gz	TCGA-B8-A7U6	KIRC	-42.1245	-59.5915	ccRCC
ba514dbb-42e6-44fd-9c72-73839e1226e6.FPKM.txt.gz	TCGA-BP-4158	KIRC	30.6561	23.2271	mixed
aa0e4550-bfd3-4258-b5cb-9abe2de4a3e7.FPKM.txt.gz	TCGA-AK-3450	KIRC	-31.7631	-29.6884	ccRCC
21df2113-117e-429d-bf2f-5812800add68.FPKM.txt.gz	TCGA-B0-4816	KIRC	-2.97471	-4.42723	ccRCC
3add0a93-4d4a-44e6-a85a-f2f0915e03c0.FPKM.txt.gz	TCGA-B0-5121	KIRC	54.5586	58.0996	mixed
5a1115b6-f0b9-4912-a493-7b239e3f674b.FPKM.txt.gz	TCGA-BP-5181	KIRC	-31.2916	-32.4738	ccRCC
8e8191bf-78b4-4d5d-ac02-153528aee2f5.FPKM.txt.gz	TCGA-BP-4335	KIRC	33.3836	35.1293	mixed
275f4377-31b7-436f-bded-1928c2b4f8e1.FPKM.txt.gz	TCGA-BP-4342	KIRC	-17.8645	-25.1139	ccRCC
28d619c4-0511-4db1-bc3a-7a1c9ceec662.FPKM.txt.gz	TCGA-EU-5906	KIRC	-39.9892	-57.9414	ccRCC
aa90b957-b11b-473e-9280-1fbd2dbe5937.FPKM.txt.gz	TCGA-A3-3351	KIRC	-40.0726	-47.8759	ccRCC
401e568d-f69a-4b06-92f7-3441004b5438.FPKM.txt.gz	TCGA-AS-3778	KIRC	-38.5867	-53.6871	ccRCC
764dfff6-4ae1-4dcf-a505-867b6f6845d2.FPKM.txt.gz	TCGA-CJ-4635	KIRC	-5.05065	-14.0832	ccRCC
862ee0a5-794a-4bad-974e-84b341fa7d50.FPKM.txt.gz	TCGA-BP-4973	KIRC	18.0519	10.5761	ccRCC
dcc0b93e-257f-48ce-b052-4de18db8d3ff.FPKM.txt.gz	TCGA-B4-5844	KIRC	-25.5939	-38.9494	ccRCC
7dd92b6c-ed0f-4f93-8a03-0fb8eb318d83.FPKM.txt.gz	TCGA-B8-4143	KIRC	-19.1942	-37.5426	ccRCC
63554af4-f56a-49aa-9b10-710ed85ffa13.FPKM.txt.gz	TCGA-BP-4161	KIRC	-5.57284	-5.68583	ccRCC
091dc352-d8e6-484e-989b-4bc571051130.FPKM.txt.gz	TCGA-B0-4710	KIRC	-33.9039	-35.7148	ccRCC
57be3f81-6dbb-4257-a4b5-f823e30d76bf.FPKM.txt.gz	TCGA-BP-4162	KIRC	-18.5385	-18.1298	ccRCC
246d0372-763c-475f-8e19-d39a264a8d08.FPKM.txt.gz	TCGA-CZ-5466	KIRC	2.98302	-11.6522	ccRCC
baec18f7-38ab-469f-bdb9-8ff04883679f.FPKM.txt.gz	TCGA-BP-4762	KIRC	-40.1193	-54.3586	ccRCC
9e4f3e3a-842f-4ece-b70b-9e5e9bb12af0.FPKM.txt.gz	TCGA-CW-5581	KIRC	-35.6021	-39.7349	ccRCC
d3823e63-64df-4a9a-920b-3323d3119db0.FPKM.txt.gz	TCGA-CZ-5467	KIRC	-39.3182	-55.6189	ccRCC
5a8f462d-a749-4542-bf02-f1350fb73599.FPKM.txt.gz	TCGA-AK-3440	KIRC	40.0554	31.2446	mixed
3d118af2-5f3e-4b03-90bc-ec9df6792742.FPKM.txt.gz	TCGA-BP-4960	KIRC	50.3868	48.1169	mixed
47c200a9-4a86-452c-a6f8-12aa45d322a1.FPKM.txt.gz	TCGA-B0-4818	KIRC	-8.74857	-19.215	ccRCC
8accded2-8915-4eda-9ee4-c6730c2474de.FPKM.txt.gz	TCGA-BP-4169	KIRC	-35.306	-51.1809	ccRCC
cde6e107-8870-48c2-85b9-c0f1d71bfc0e.FPKM.txt.gz	TCGA-B0-5812	KIRC	-28.0907	-41.1111	ccRCC
8dec6cce-17fe-4d01-8ad3-f8baa1156356.FPKM.txt.gz	TCGA-BP-4166	KIRC	29.1657	21.8862	mixed
9fbf27fa-c33d-443c-a50e-74c731cdeccd.FPKM.txt.gz	TCGA-B0-5092	KIRC	28.6858	14.7095	ccRCC
f66dd895-d78c-4b35-8583-1a2b8464fde2.FPKM.txt.gz	TCGA-A3-3347	KIRC	-19.5507	-34.5643	ccRCC
fabbefc8-53b5-42e4-9a54-39280d18f419.FPKM.txt.gz	TCGA-BP-4974	KIRC	-23.4134	-35.691	ccRCC
e23540e1-f329-4908-a42e-269dd9a87947.FPKM.txt.gz	TCGA-B0-5399	KIRC	-17.2907	-32.7675	ccRCC
6c2a30ae-9435-4d9c-99dd-59d8d77f3920.FPKM.txt.gz	TCGA-BP-5201	KIRC	28.9986	11.8766	ccRCC
eff473b1-657a-4004-bbf8-c48f948e4e7d.FPKM.txt.gz	TCGA-B0-5108	KIRC	-18.4503	-36.5424	ccRCC
6fe662c3-c2c3-4c70-9f77-5061cea46203.FPKM.txt.gz	TCGA-BP-5192	KIRC	-20.5644	-23.4242	ccRCC
1958cf80-bec7-4b92-9338-7a2da94dfb68.FPKM.txt.gz	TCGA-BP-4343	KIRC	-10.7639	-35.8869	ccRCC
3e8ab945-629e-4a63-ac39-c1b78392e5b7.FPKM.txt.gz	TCGA-BP-4797	KIRC	18.2704	16.0887	ccRCC
cfe84822-f9a6-4fe0-bed5-ee2f44fdecf7.FPKM.txt.gz	TCGA-CJ-4878	KIRC	-0.686476	-6.94187	ccRCC
04e92e8a-7016-453b-addb-a3cc7e88d867.FPKM.txt.gz	TCGA-B2-3923	KIRC	-55.1321	-52.4051	ccRCC
1f578919-3fbb-4491-8381-46b097f5339c.FPKM.txt.gz	TCGA-B0-4700	KIRC	4.71994	-6.85994	ccRCC
590ef909-d0a1-4e19-a728-d6a8b34c9837.FPKM.txt.gz	TCGA-A3-3335	KIRC	34.2713	33.7889	mixed
1d5e8f90-0bfc-4a01-b988-925f3c0ec1cf.FPKM.txt.gz	TCGA-BP-4352	KIRC	17.2054	5.65155	ccRCC
10d26b59-35d5-4925-9f28-6d54125ad67a.FPKM.txt.gz	TCGA-B0-5710	KIRC	-23.6487	-37.7989	ccRCC
6f141f5b-bf1e-4b4b-8a9e-b4edb0d5cbd9.FPKM.txt.gz	TCGA-CZ-5468	KIRC	6.96871	-14.5706	ccRCC
89528cea-b21b-4ea8-a271-3d3f3ff142c9.FPKM.txt.gz	TCGA-A3-A6NL	KIRC	-41.0363	-59.7235	ccRCC
0fb0526a-42ca-48b8-bf58-f9b39cda341a.FPKM.txt.gz	TCGA-BP-4327	KIRC	26.4753	25.7599	mixed
382f821a-dcac-4f3f-a180-0af6468e9ebc.FPKM.txt.gz	TCGA-A3-3359	KIRC	-29.763	-36.1188	ccRCC
9c38ed5a-076d-4ef9-ab1f-39814bf665b3.FPKM.txt.gz	TCGA-CZ-4859	KIRC	-36.8993	-49.1259	ccRCC
de01576d-54fd-453b-8e13-735d8936b171.FPKM.txt.gz	TCGA-B0-5695	KIRC	-35.7958	-33.7271	ccRCC
200f078d-025a-4d6a-9e45-709313357760.FPKM.txt.gz	TCGA-CZ-5460	KIRC	15.0141	18.3628	ccRCC
20cdc1be-7412-4457-ab53-90dcfdf26f93.FPKM.txt.gz	TCGA-T7-A92I	KIRC	-35.5269	-38.4727	ccRCC
2fcd467f-4ea2-4712-ad16-217e05b135b1.FPKM.txt.gz	TCGA-CJ-5680	KIRC	-27.022	-22.902	ccRCC
6bfb01db-5e92-4fad-9b21-39e1e911716b.FPKM.txt.gz	TCGA-B8-A54D	KIRC	31.8342	43.2576	mixed
2723b8fe-33ae-477f-ab0d-f5685f26b17f.FPKM.txt.gz	TCGA-BP-4344	KIRC	-22.0342	-18.5605	ccRCC
ca5b59a6-b523-4f32-a542-8a467b591f67.FPKM.txt.gz	TCGA-A3-3387	KIRC	-41.5437	-54.0485	ccRCC
3a1ef3a4-f090-47dd-81ee-48469bc3f6ef.FPKM.txt.gz	TCGA-B4-5832	KIRC	1.63374	-30.3666	ccRCC
3582b129-85dc-49f5-bcfb-bc409ab90080.FPKM.txt.gz	TCGA-B4-5377	KIRC	-37.6494	-54.4674	ccRCC
df573c90-44cf-4409-b92f-f6c8aaf01737.FPKM.txt.gz	TCGA-B4-5843	KIRC	-28.7901	-24.1941	ccRCC
bcc63e30-8c08-4767-85a0-69433319bd21.FPKM.txt.gz	TCGA-B8-5552	KIRC	-38.7404	-52.6007	ccRCC
84400ad5-cd37-4a94-a143-5c470599d1ce.FPKM.txt.gz	TCGA-A3-A6NJ	KIRC	-22.674	-30.0675	ccRCC
6b8fbd86-ffe4-463b-bd1e-5fe3249f9dc9.FPKM.txt.gz	TCGA-B0-5102	KIRC	10.0411	-0.151959	ccRCC
1f443134-5a5e-492f-9f82-843280eeaa7f.FPKM.txt.gz	TCGA-BP-4993	KIRC	-0.254164	-1.10609	ccRCC
73516997-7254-47d2-84b5-6d81bc84c077.FPKM.txt.gz	TCGA-B0-4846	KIRC	-24.1225	-33.3352	ccRCC
aaffdeee-dffd-41a6-ab52-caac8e05bb27.FPKM.txt.gz	TCGA-BP-5189	KIRC	-24.4307	-24.5416	ccRCC
67de4131-2f71-415f-bac1-33bc14f6438e.FPKM.txt.gz	TCGA-BP-4765	KIRC	-30.2179	-27.9232	ccRCC
57e55f20-f2a6-4d40-88cd-8aab747791b7.FPKM.txt.gz	TCGA-CJ-4905	KIRC	-29.9955	-41.5921	ccRCC
2fc73f79-d413-4797-887a-3c425ef247c4.FPKM.txt.gz	TCGA-A3-3329	KIRC	-9.46916	-11.8938	ccRCC
476bae8b-1fb6-4c6c-98ae-2a779a718e6f.FPKM.txt.gz	TCGA-B8-5164	KIRC	-41.7355	-45.7645	ccRCC
c02e42b9-e4c1-4119-b287-97f74517aab5.FPKM.txt.gz	TCGA-B2-5633	KIRC	-41.2925	-55.0152	ccRCC
b197f3a7-4bb6-4e88-b1cf-9ad513873739.FPKM.txt.gz	TCGA-AK-3425	KIRC	-8.55649	-35.048	ccRCC
13b5e39d-2163-4d59-9013-a1813c6a548e.FPKM.txt.gz	TCGA-CJ-4874	KIRC	-5.01363	-6.67979	ccRCC
5dc059dd-6aa0-4d5b-b447-b5be0a9021ad.FPKM.txt.gz	TCGA-B0-4837	KIRC	27.1948	26.2071	mixed
cf8cc0b6-be04-4f59-9baa-7270aa0fba53.FPKM.txt.gz	TCGA-BP-4995	KIRC	21.0485	6.63698	ccRCC
0e88c1e6-6c1a-40e4-865e-b601621d33d1.FPKM.txt.gz	TCGA-B2-3923	KIRC	27.1846	9.6354	ccRCC
f29a555a-3fb8-47a0-ac54-01811b6ad192.FPKM.txt.gz	TCGA-CJ-4897	KIRC	-11.3567	-13.6482	ccRCC
2c532e1a-19b7-4e75-881b-04036db8cc8c.FPKM.txt.gz	TCGA-B0-5117	KIRC	53.4497	66.434	mixed
8e2e6b91-b5d6-4d21-a2c9-4ce9d48307ed.FPKM.txt.gz	TCGA-B0-5701	KIRC	6.54666	-9.41582	ccRCC
956b383e-6fd2-492c-b907-cf7c09b06863.FPKM.txt.gz	TCGA-B2-4101	KIRC	-9.13312	-17.9754	ccRCC
97ae61b2-1b02-4084-a949-8c7dc1073139.FPKM.txt.gz	TCGA-BP-4338	KIRC	10.9669	14.0555	ccRCC
f25e85e5-e84e-4b42-bcf0-d493d8bffba4.FPKM.txt.gz	TCGA-CW-6087	KIRC	-45.4586	-52.2913	ccRCC
3b832dcb-860c-4137-8406-d338bd421bcd.FPKM.txt.gz	TCGA-AK-3465	KIRC	51.44	55.3938	mixed
21ec2ebe-dd2e-45bc-9702-cfc75f27dbbe.FPKM.txt.gz	TCGA-BP-4798	KIRC	27.9518	2.7627	ccRCC
34e77fac-9e4b-481c-9a6c-a1b5f0916f06.FPKM.txt.gz	TCGA-EU-5904	KIRC	-35.3485	-43.7989	ccRCC
37759f54-5e74-48fd-87fe-630270219430.FPKM.txt.gz	TCGA-A3-3331	KIRC	0.752447	-2.45994	ccRCC
e52ea781-07b0-408d-92c0-c87f5725159d.FPKM.txt.gz	TCGA-B2-5633	KIRC	-54.3971	-51.4157	ccRCC
b25e8317-280f-4d1d-a65f-67bb2a20268d.FPKM.txt.gz	TCGA-BP-4989	KIRC	45.4762	49.5022	mixed
99a601eb-cbb0-4460-b9dc-6e151f4ff225.FPKM.txt.gz	TCGA-BP-4341	KIRC	37.7198	29.3183	mixed
6fd37782-98d7-4704-b046-b18574b65be4.FPKM.txt.gz	TCGA-B2-3924	KIRC	-23.4183	-21.1165	ccRCC
1006434c-1c1b-47a3-bbf0-8d331d8e1722.FPKM.txt.gz	TCGA-CJ-4641	KIRC	-14.6313	-20.4421	ccRCC
ace931f9-743c-4699-9198-2a93bf20b6aa.FPKM.txt.gz	TCGA-BP-4981	KIRC	45.2505	53.4583	mixed
db4c135e-dae9-4c6d-b765-4a212cc3e13e.FPKM.txt.gz	TCGA-A3-3323	KIRC	-11.8783	-11.4784	ccRCC
521cf209-e415-4352-96d7-aef7c1d564c0.FPKM.txt.gz	TCGA-CJ-4900	KIRC	30.733	32.8218	mixed
cc36843b-e6af-4a45-a525-0dd34dd115fb.FPKM.txt.gz	TCGA-B0-4844	KIRC	-2.98665	-0.807856	ccRCC
206653c0-7dd7-488e-8219-4abfa4279704.FPKM.txt.gz	TCGA-B0-4707	KIRC	46.6132	43.7432	mixed
0e303e50-9b5f-4ac5-9428-cc9979667d48.FPKM.txt.gz	TCGA-CW-5580	KIRC	-27.9514	-46.2732	ccRCC
a4bf31ea-aae7-45d1-9728-cf40d4c4b7da.FPKM.txt.gz	TCGA-B0-4842	KIRC	35.8741	28.1288	mixed
d20be26f-6289-4b94-8724-e63e3f0bca1f.FPKM.txt.gz	TCGA-CJ-4886	KIRC	-22.3833	-34.6796	ccRCC
22d2db8e-f923-4006-baa6-249bccebd08e.FPKM.txt.gz	TCGA-BP-5008	KIRC	-22.7273	-25.2528	ccRCC
e69a2070-7766-4e4a-89f5-5728e2c9590f.FPKM.txt.gz	TCGA-BP-5004	KIRC	-8.12631	-13.0229	ccRCC
d72fd13a-564a-4a11-9ced-8c891c91bfb8.FPKM.txt.gz	TCGA-A3-3370	KIRC	-13.8175	-16.0341	ccRCC
ecc2be0d-e700-4598-9e83-44e0b1a12e01.FPKM.txt.gz	TCGA-CJ-4890	KIRC	-10.4911	-2.96423	ccRCC
6fd0c5f2-a086-4fa6-900a-909cf67ef8be.FPKM.txt.gz	TCGA-A3-3362	KIRC	-14.0721	-18.1885	ccRCC
7a790ece-2c1a-4895-a475-9fabbc0622a3.FPKM.txt.gz	TCGA-BP-4774	KIRC	15.1916	9.63158	ccRCC
66827b45-d9f9-419e-b4d7-15504dd24b61.FPKM.txt.gz	TCGA-AK-3433	KIRC	46.3162	56.1323	mixed
f71ca4cb-1677-41cd-aec1-cd2702fb840e.FPKM.txt.gz	TCGA-DV-5574	KIRC	-14.9956	-40.4752	ccRCC
f6dcf5aa-b9d3-4959-8dc9-ad67dbc3c9d0.FPKM.txt.gz	TCGA-CJ-6033	KIRC	-18.8352	-40.1274	ccRCC
631a4c93-c41d-4ca3-84c7-6f6ad226397a.FPKM.txt.gz	TCGA-B8-A54E	KIRC	27.0807	41.7131	mixed
8bc4505b-bcb8-470a-bc52-2b8f6a4cb4ae.FPKM.txt.gz	TCGA-B0-4849	KIRC	-1.63306	-1.58602	ccRCC
4d813387-15db-4d2f-bf85-1c79874aa179.FPKM.txt.gz	TCGA-CZ-5464	KIRC	14.2838	7.06275	ccRCC
ec240723-a6d1-484c-9103-92a709dd86f1.FPKM.txt.gz	TCGA-B8-4154	KIRC	-41.6675	-35.6364	ccRCC
60547e35-d42f-44bd-a9e8-21d57da93ee8.FPKM.txt.gz	TCGA-BP-5001	KIRC	43.8128	52.7975	mixed
6f899334-8741-4d1d-a8e2-3bf17a25c968.FPKM.txt.gz	TCGA-CJ-5689	KIRC	15.1036	16.9696	ccRCC
87ae6f80-ff00-4b44-bcfe-ef3a3c1582cb.FPKM.txt.gz	TCGA-CJ-4902	KIRC	-2.08399	-5.62065	ccRCC
4cab26a0-d914-4b92-8c97-522c07edd284.FPKM.txt.gz	TCGA-B0-4847	KIRC	39.8264	55.9647	mixed
58ff1a2a-76d0-4727-a749-7c9cf1bae05a.FPKM.txt.gz	TCGA-G6-A8L8	KIRC	-2.44464	-8.51674	ccRCC
5e34aa02-ef95-47e8-8dc1-7fdbbb9c883c.FPKM.txt.gz	TCGA-B0-5097	KIRC	-17.7911	-39.4532	ccRCC
2a659746-7292-4590-add0-c5915e513a7a.FPKM.txt.gz	TCGA-B0-5110	KIRC	-28.327	-34.4353	ccRCC
7223f19a-017e-465b-b81b-bed54252c6b0.FPKM.txt.gz	TCGA-3Z-A93Z	KIRC	-37.4764	-35.5655	ccRCC
bed7e30b-bf94-41d1-80f6-0595ff21bd3e.FPKM.txt.gz	TCGA-BP-4164	KIRC	-17.2707	-9.6183	ccRCC
f78e0f6e-6a64-4725-bab0-9b13ad036332.FPKM.txt.gz	TCGA-A3-3357	KIRC	27.6651	14.4184	ccRCC
6a97d5c5-4178-4ced-b279-a2d5044f1fdb.FPKM.txt.gz	TCGA-CJ-4638	KIRC	38.1861	58.8025	mixed
c5d97e4a-8a34-4d99-8fae-70dd5bb12234.FPKM.txt.gz	TCGA-BP-5007	KIRC	-8.21628	-11.2241	ccRCC
09246213-2ca8-461d-8cb9-2de1da038b7f.FPKM.txt.gz	TCGA-CZ-4857	KIRC	-3.37451	-18.0623	ccRCC
bbc8e3e4-ff61-49ea-8624-e0b5b078562e.FPKM.txt.gz	TCGA-AS-3777	KIRC	51.5295	53.8248	mixed
e4177e00-8ca5-4ee0-92e2-f358e7037c6c.FPKM.txt.gz	TCGA-B0-4714	KIRC	36.0215	35.4095	mixed
7f6e7f9e-1ec3-4109-b4fd-1786aad9942f.FPKM.txt.gz	TCGA-B2-5635	KIRC	-54.3183	-51.2674	ccRCC
a60560b3-962b-4155-8aa5-46c8a5aaf9fa.FPKM.txt.gz	TCGA-A3-3343	KIRC	-9.79305	-14.2387	ccRCC
f771854c-24cb-499a-b13c-b2fee71bcb39.FPKM.txt.gz	TCGA-A3-3311	KIRC	16.4823	9.5917	ccRCC
14a46052-6b89-4fb0-bc9c-08d232219ab7.FPKM.txt.gz	TCGA-CJ-5676	KIRC	25.8695	30.6398	mixed
53bbcddc-bbee-4a5c-ae1b-f68a5e7ef01c.FPKM.txt.gz	TCGA-A3-3378	KIRC	-5.03493	-4.73308	ccRCC
f7b97473-d095-419b-98ca-f9212f037893.FPKM.txt.gz	TCGA-CJ-4918	KIRC	-5.73924	3.79	ccRCC
73461d68-f3c8-4a5f-86e1-44f6f4218ba2.FPKM.txt.gz	TCGA-BP-4763	KIRC	-32.4116	-25.1573	ccRCC
93e77514-c77b-4346-ae63-3e0d10512cff.FPKM.txt.gz	TCGA-B8-A8YJ	KIRC	-44.9363	-60.7194	ccRCC
6e2447ba-25fb-4c53-bf2f-4ee1e3642da2.FPKM.txt.gz	TCGA-A3-3376	KIRC	-35.202	-53.5721	ccRCC
63404d01-9685-4a55-9319-202e5f5abf79.FPKM.txt.gz	TCGA-CJ-5675	KIRC	-44.2265	-46.7319	ccRCC
f577a186-ffc6-402d-9525-0aca8eee4de4.FPKM.txt.gz	TCGA-B0-5702	KIRC	-45.9487	-68.4899	ccRCC
3645a77a-a0da-4385-b02d-4e52fbe33df0.FPKM.txt.gz	TCGA-BP-5175	KIRC	55.5108	56.5129	mixed
a3f0e2f2-fca0-4562-812e-31921c9f482f.FPKM.txt.gz	TCGA-BP-5168	KIRC	6.53475	5.41683	ccRCC
76b4e454-8b75-449b-98cc-3c41c5e063a3.FPKM.txt.gz	TCGA-B8-5163	KIRC	-44.894	-57.7248	ccRCC
3e5cd7b6-1f38-4ca3-a391-414b817a2203.FPKM.txt.gz	TCGA-CZ-4862	KIRC	-39.492	-47.6897	ccRCC
1e69236e-5526-4bf1-8de5-35d50a71f227.FPKM.txt.gz	TCGA-B0-5100	KIRC	-21.7206	-38.1073	ccRCC
c2bbbb93-eb63-4e5e-bea6-202311071937.FPKM.txt.gz	TCGA-BP-5194	KIRC	-6.4303	-11.8742	ccRCC
e9aa9cb2-b87f-4d1f-8627-11a1c1d900c7.FPKM.txt.gz	TCGA-A3-3373	KIRC	7.94764	5.78179	ccRCC
543ed507-fee0-40b6-9a99-e59310620d63.FPKM.txt.gz	TCGA-A3-3325	KIRC	-4.55889	-12.2849	ccRCC
5b28b53d-0d5e-4359-be3d-23bcb185fc00.FPKM.txt.gz	TCGA-EU-5907	KIRC	-41.1418	-62.2563	ccRCC
2b316653-ead7-4cf4-8b6c-e637d86f054c.FPKM.txt.gz	TCGA-CJ-6028	KIRC	-11.5071	-9.88597	ccRCC
a2225f76-3b17-494d-81b6-5c68b73150ff.FPKM.txt.gz	TCGA-B0-5713	KIRC	-19.6079	-18.4008	ccRCC
7563ddfe-268f-4df2-a502-dc2284d8a02b.FPKM.txt.gz	TCGA-B0-5707	KIRC	-18.0949	-54.7147	ccRCC
2950c137-45e0-458f-987f-31de7f7befc4.FPKM.txt.gz	TCGA-CJ-5677	KIRC	-8.74193	-1.35385	ccRCC
92803010-f63c-4b2a-aa02-9914e66dd0c0.FPKM.txt.gz	TCGA-BP-4771	KIRC	21.1596	40.9333	mixed
0e269501-0237-4891-aa6b-5f5f0c3cbafb.FPKM.txt.gz	TCGA-CJ-5683	KIRC	6.2998	-1.05911	ccRCC
a7d05ea6-aa28-457f-a20b-57e812b614e1.FPKM.txt.gz	TCGA-B0-4819	KIRC	45.3024	52.2535	mixed
1d619122-94f2-4ced-81a3-475b6a510c3c.FPKM.txt.gz	TCGA-B8-A54G	KIRC	-43.221	-44.9629	ccRCC
45b50712-c8b3-4f01-9802-a4f30d233d19.FPKM.txt.gz	TCGA-DV-5575	KIRC	-32.3005	-44.0693	ccRCC
2eb359c8-470a-47b4-a448-eb45df341862.FPKM.txt.gz	TCGA-CW-5587	KIRC	-43.247	-49.3702	ccRCC
78fd362c-5ca6-4190-bdc2-8c695b2ed304.FPKM.txt.gz	TCGA-B0-5712	KIRC	3.45434	-5.34267	ccRCC
b7225be0-787a-410c-9a4b-cf8236a43c61.FPKM.txt.gz	TCGA-BP-4176	KIRC	-11.7612	-36.3848	ccRCC
40365cdf-f04d-4214-a753-e15c64d57b7f.FPKM.txt.gz	TCGA-B2-3924	KIRC	-55.6257	-51.6917	ccRCC
ae08d16e-0df4-46d5-a837-1c22d41ec11e.FPKM.txt.gz	TCGA-B4-5835	KIRC	24.6058	-4.57968	ccRCC
c649047a-3991-4eb0-847d-07cee766fcc2.FPKM.txt.gz	TCGA-BP-4170	KIRC	-4.00405	-6.82414	ccRCC
286f0725-a1d9-4745-aa33-c7a0d35e0481.FPKM.txt.gz	TCGA-B4-5836	KIRC	-40.5218	-56.9285	ccRCC
1595b26f-d684-4962-b7ee-1f64addc4390.FPKM.txt.gz	TCGA-CZ-5987	KIRC	38.6667	28.3514	mixed
4803ca9c-59c4-4330-b8f7-e3eb4a01ebb6.FPKM.txt.gz	TCGA-CZ-5989	KIRC	2.01776	-30.029	ccRCC
875c4c80-bbe2-4ab7-b276-adc8ecaa987c.FPKM.txt.gz	TCGA-AK-3443	KIRC	42.1848	32.8678	mixed
495fe6cb-7649-4434-98cd-214f1b842907.FPKM.txt.gz	TCGA-BP-4337	KIRC	22.719	25.8233	mixed
151836ff-610c-49ac-a8c5-868e0bbf4eaa.FPKM.txt.gz	TCGA-CZ-4854	KIRC	11.1674	11.7297	ccRCC
c111fbd6-cfcb-4372-b630-f3688e26427f.FPKM.txt.gz	TCGA-BP-4776	KIRC	37.148	34.4206	mixed
c2e72857-11fb-4663-bf9a-bd2089d070fe.FPKM.txt.gz	TCGA-B0-4852	KIRC	18.5173	17.9311	ccRCC
40cc0bb9-64a0-4163-9244-1ab3ddfbfea0.FPKM.txt.gz	TCGA-BP-4963	KIRC	15.5756	8.69018	ccRCC
6e264598-c25a-4d37-aa61-e3042c2265be.FPKM.txt.gz	TCGA-A3-A6NN	KIRC	-34.4593	-32.5922	ccRCC
e26db93d-c41d-4048-9cab-196ec70c5676.FPKM.txt.gz	TCGA-CJ-4644	KIRC	-22.8107	-28.8142	ccRCC
b421429a-e4fa-4894-9cdb-6f343cf4fabd.FPKM.txt.gz	TCGA-B2-5641	KIRC	-21.8613	-29.5305	ccRCC
6993764a-2359-4e76-a325-b040e97648d3.FPKM.txt.gz	TCGA-BP-5000	KIRC	40.8172	50.4181	mixed
9fa215ae-e9ce-4f87-9c8e-b3d9574925c8.FPKM.txt.gz	TCGA-CJ-5672	KIRC	19.904	15.9453	ccRCC
74c84a22-7165-41f7-a38f-ed2db790ca2f.FPKM.txt.gz	TCGA-MM-A564	KIRC	35.8761	48.0861	mixed
6ede5224-9a84-4ec5-9db2-99fbaf3419b1.FPKM.txt.gz	TCGA-B0-5705	KIRC	-24.6286	-31.3668	ccRCC
906d9c60-fdb6-469d-a42e-6bcab0a696f0.FPKM.txt.gz	TCGA-B2-4099	KIRC	-41.6989	-35.9734	ccRCC
a4b9a319-8f66-494e-8ada-530a1e8145d7.FPKM.txt.gz	TCGA-EU-5905	KIRC	-42.1549	-63.8852	ccRCC
baec09c9-c1e3-4504-97f2-41e4bf9cb628.FPKM.txt.gz	TCGA-B0-5107	KIRC	-7.37642	-1.93722	ccRCC
cf6e46bc-d942-4863-9804-4409ba48099e.FPKM.txt.gz	TCGA-BP-4349	KIRC	23.9604	10.9312	ccRCC
3c5c3b14-62d4-431a-ba60-cf2eb96d7e8a.FPKM.txt.gz	TCGA-B8-A54I	KIRC	32.36	33.2503	mixed
ca8a081c-43f9-4f6b-8736-64eb61cd72aa.FPKM.txt.gz	TCGA-BP-4982	KIRC	-27.9465	-38.257	ccRCC
5c9f1a05-1dc7-4e83-8dc2-3e5071796c07.FPKM.txt.gz	TCGA-CJ-4904	KIRC	-20.9676	-19.4075	ccRCC
7939e5e9-8920-4db9-9ab1-a34432830f52.FPKM.txt.gz	TCGA-CJ-4884	KIRC	31.8168	35.5461	mixed
0062bf7b-fcfd-4448-be8b-8c6b1bc643a6.FPKM.txt.gz	TCGA-BP-4355	KIRC	7.99129	4.65651	ccRCC
ff7a8aa0-f671-441d-adfb-e1139614a47a.FPKM.txt.gz	TCGA-B0-5113	KIRC	-28.1491	-35.8087	ccRCC
8d9fd739-49be-44aa-8620-806b18d561fb.FPKM.txt.gz	TCGA-AK-3454	KIRC	49.6542	46.3208	mixed
4947a490-76f8-4cc9-b66f-f8ad69300179.FPKM.txt.gz	TCGA-B0-5095	KIRC	-44.8601	-62.6427	ccRCC
4e30632f-e8ad-4a99-97ba-94d89a08bc19.FPKM.txt.gz	TCGA-BP-4159	KIRC	37.9828	57.6309	mixed
5ed6a576-0353-4e3e-9df8-a1a177e4672f.FPKM.txt.gz	TCGA-CJ-6031	KIRC	20.98	17.896	ccRCC
d03e50bd-6a01-4df5-835d-443bc87b8520.FPKM.txt.gz	TCGA-B0-5693	KIRC	-34.21	-42.4317	ccRCC
601b2c2f-f51c-4055-90aa-53fc6380fb67.FPKM.txt.gz	TCGA-CJ-4892	KIRC	-17.8127	-15.8758	ccRCC
6a058f09-eac6-40d3-a24f-da1cb0371a2b.FPKM.txt.gz	TCGA-A3-3352	KIRC	-6.50107	-14.218	ccRCC
5d065eaa-e3a8-420e-b983-c1a80e713ac9.FPKM.txt.gz	TCGA-B8-5545	KIRC	-42.9368	-61.4393	ccRCC
a0c716d7-ab86-4381-9f1c-11f5e4d386ca.FPKM.txt.gz	TCGA-CJ-5684	KIRC	-2.73181	-15.7827	ccRCC
11ad89e5-bfa7-42bc-8dd4-13a5f745df1a.FPKM.txt.gz	TCGA-CW-5591	KIRC	-23.1023	-57.5889	ccRCC
6134c694-922d-4559-8f55-e03cc58d66dc.FPKM.txt.gz	TCGA-CJ-4869	KIRC	12.7248	3.30903	ccRCC
ecbab673-6313-4396-86aa-b06c67513c3b.FPKM.txt.gz	TCGA-B0-5400	KIRC	-7.76725	-0.0500543	ccRCC
65393588-3484-4942-80d5-fb3a43cbc543.FPKM.txt.gz	TCGA-BP-4961	KIRC	-29.9742	-40.469	ccRCC
0ade05fe-5f98-477d-b7fa-c56ea93247cf.FPKM.txt.gz	TCGA-AK-3456	KIRC	28.8397	37.2198	mixed
1a13663e-9015-4eeb-ab6a-8f40a8bbf403.FPKM.txt.gz	TCGA-BP-4807	KIRC	-14.9362	-37.5808	ccRCC
789c658e-b98a-4e1f-b808-5579dee94abe.FPKM.txt.gz	TCGA-CZ-5454	KIRC	-8.76351	-35.6517	ccRCC
536f6749-4430-4c7e-93e3-c60e629c502c.FPKM.txt.gz	TCGA-AK-3460	KIRC	4.89783	8.96665	ccRCC
567d381b-f753-4975-bbc6-c8daa4ff4530.FPKM.txt.gz	TCGA-CW-6097	KIRC	-43.6601	-60.7629	ccRCC
f9e98164-b7e5-4d58-a4ba-d6947d832088.FPKM.txt.gz	TCGA-CZ-5988	KIRC	-42.0138	-55.622	ccRCC
44925f20-dad5-40de-99b6-e8164abe94ed.FPKM.txt.gz	TCGA-AK-3455	KIRC	-24.5182	-29.4789	ccRCC
f00b69a3-c3d2-4499-b337-abbce3e48f9b.FPKM.txt.gz	TCGA-A3-3374	KIRC	51.7547	57.3622	mixed
e1c0a5ef-a95e-41c8-9c03-60cb6b767709.FPKM.txt.gz	TCGA-CJ-4894	KIRC	-18.9155	-19.4336	ccRCC
ef6b65f8-e67d-4584-9042-8ae5dbdc845a.FPKM.txt.gz	TCGA-B0-5085	KIRC	51.7425	62.6793	mixed
b60bae63-d05c-44f5-9551-bb6cc40c1011.FPKM.txt.gz	TCGA-CJ-4908	KIRC	-11.565	-17.5698	ccRCC
dba87d20-a3ed-4ca3-93f7-0fe979f7923a.FPKM.txt.gz	TCGA-A3-A6NI	KIRC	-30.9882	-46.2187	ccRCC
0afa874c-af86-47d8-8757-0679af6804a9.FPKM.txt.gz	TCGA-B0-5120	KIRC	-29.5241	-27.039	ccRCC
f59733cc-e2d4-497c-84a0-5ab4fdc47a4e.FPKM.txt.gz	TCGA-BP-4347	KIRC	4.61446	7.54081	ccRCC
227d9c16-4459-44ea-af9a-ca89d6e052e9.FPKM.txt.gz	TCGA-BP-5006	KIRC	18.2244	9.90906	ccRCC
37a2db43-317f-475b-8379-960202fba684.FPKM.txt.gz	TCGA-B0-5692	KIRC	6.45208	-0.252129	ccRCC
f091a9a1-1645-4a21-b5a2-2f7cae2bdbfe.FPKM.txt.gz	TCGA-CZ-5984	KIRC	-25.7849	-44.3529	ccRCC
38712765-2ae2-438a-92e0-ca9e326a875d.FPKM.txt.gz	TCGA-AK-3427	KIRC	26.6382	22.7894	mixed
d8f882f6-d25a-42dc-9444-02e1d8cb7608.FPKM.txt.gz	TCGA-BP-4334	KIRC	53.7624	67.1753	mixed
10a93ff8-e2cd-4f1d-acb8-ae4ccd5fecdb.FPKM.txt.gz	TCGA-AK-3434	KIRC	11.9194	10.1079	ccRCC
4e9f8a0e-5266-486d-91b3-a4701340b095.FPKM.txt.gz	TCGA-CJ-4903	KIRC	22.6493	11.0916	ccRCC
7e0c2d63-6b93-4164-b9c6-72ad669eb0c7.FPKM.txt.gz	TCGA-B0-4718	KIRC	37.5073	29.9708	mixed
b1dc114e-a2f2-4da7-8fda-ef83339eaaea.FPKM.txt.gz	TCGA-A3-3349	KIRC	-34.9682	-53.0214	ccRCC
4e368418-06a0-4795-a216-59f16353b590.FPKM.txt.gz	TCGA-BP-4781	KIRC	-15.7542	-37.9731	ccRCC
d99d874c-b050-466d-9475-48d8af5ad972.FPKM.txt.gz	TCGA-BP-5187	KIRC	3.35847	-3.38772	ccRCC
c0e81984-36e8-4b4d-8ee9-3cef760ae6c2.FPKM.txt.gz	TCGA-A3-3328	KIRC	22.5586	5.85538	ccRCC
978e6eae-88e0-4886-8523-baabc7b0764d.FPKM.txt.gz	TCGA-CJ-4920	KIRC	-5.43208	-12.4673	ccRCC
bdc00e8a-cff2-4281-8762-12c4470fc23d.FPKM.txt.gz	TCGA-B0-5106	KIRC	12.2773	8.59683	ccRCC
7951757a-ae69-49be-a6d4-fd0b123c7665.FPKM.txt.gz	TCGA-CW-5590	KIRC	-8.07391	-16.0874	ccRCC
c6dbc122-4220-4c6c-bf36-69ff371c5549.FPKM.txt.gz	TCGA-B0-5099	KIRC	5.49186	7.90197	ccRCC
a6786f3b-caf0-4e1f-9711-1479b1ae0fdf.FPKM.txt.gz	TCGA-G6-A8L6	KIRC	-0.0941944	-19.7768	ccRCC
8c4af45c-5747-4cf1-942d-0a7352b369f3.FPKM.txt.gz	TCGA-BP-5184	KIRC	-10.7196	-15.8998	ccRCC
063e88ae-7e21-4504-9c1e-45d7d371b276.FPKM.txt.gz	TCGA-BP-4969	KIRC	37.1802	41.8689	mixed
fddf0083-59bd-4352-8e3d-7e5715f6d5b0.FPKM.txt.gz	TCGA-B0-4697	KIRC	-2.83588	-27.5529	ccRCC
aafeade1-c999-487f-9a76-582f33545eee.FPKM.txt.gz	TCGA-DV-A4VX	KIRC	22.8285	14.3767	ccRCC
9f7c8176-5349-4bbc-bf0b-96b2e01e09fc.FPKM.txt.gz	TCGA-B0-5691	KIRC	-37.5572	-56.8744	ccRCC
677bb05d-81de-4202-a17b-bc39fb1bfb5d.FPKM.txt.gz	TCGA-CZ-5470	KIRC	8.53022	-2.37647	ccRCC
015b7fde-e571-4f7d-9574-eacfa8107a4c.FPKM.txt.gz	TCGA-B0-5697	KIRC	-17.1992	-30.1879	ccRCC
1bf6cbe5-03bc-442f-9290-33c3722240bd.FPKM.txt.gz	TCGA-BP-4983	KIRC	-47.7108	-57.3807	ccRCC
543d90e4-9064-47c2-a68d-fb123f627977.FPKM.txt.gz	TCGA-B0-4821	KIRC	3.24205	-17.5995	ccRCC
6ed3d60c-b0d5-4122-a8fb-712c6d2cf80a.FPKM.txt.gz	TCGA-B0-4698	KIRC	-43.7153	-65.6392	ccRCC
3b57505d-cea2-4f9c-8c85-862fefaa5c63.FPKM.txt.gz	TCGA-BP-5198	KIRC	9.36974	-21.9213	ccRCC
b242bb76-202f-415b-8710-14ffcaf61a4c.FPKM.txt.gz	TCGA-B0-4810	KIRC	-31.6772	-47.7629	ccRCC
22b2ac9e-b6d4-415e-b7ab-7c3c85c8d215.FPKM.txt.gz	TCGA-CJ-4912	KIRC	45.1347	44.9349	mixed
c5f1fac6-8b52-4a0d-b75c-fbb268b91fe6.FPKM.txt.gz	TCGA-B2-5635	KIRC	-52.7549	-47.6571	ccRCC
d7e7ad52-ecde-4744-b4e7-28dea4d186da.FPKM.txt.gz	TCGA-CW-5583	KIRC	-39.2516	-60.0973	ccRCC
b74e2e42-94b8-48fa-9691-936d606bb845.FPKM.txt.gz	TCGA-AK-3453	KIRC	39.4013	56.2062	mixed
03fe25f9-ec83-49d0-9f50-e113b6678fdc.FPKM.txt.gz	TCGA-CW-5589	KIRC	-34.7173	-47.6427	ccRCC
61162647-173a-458b-a387-967a2fd77630.FPKM.txt.gz	TCGA-BP-4986	KIRC	-31.3125	-39.4464	ccRCC
b0b535b6-6600-4d7c-a22e-46b8478fe651.FPKM.txt.gz	TCGA-CZ-5457	KIRC	-19.3113	-13.9615	ccRCC
00a9180b-4707-411f-9732-61fc49bfeb48.FPKM.txt.gz	TCGA-CZ-5451	KIRC	-20.7717	-17.5876	ccRCC
eb70ccf2-f854-4d99-92a3-f02ba2b3c770.FPKM.txt.gz	TCGA-CW-6090	KIRC	-46.8292	-59.6169	ccRCC
92de83d1-ba60-413c-8d21-d066505fe306.FPKM.txt.gz	TCGA-BP-4329	KIRC	12.5665	12.0564	ccRCC
4d83267c-3fe7-4cfb-8d3b-c63370e725c8.FPKM.txt.gz	TCGA-CJ-4907	KIRC	-29.8798	-34.4041	ccRCC
ffcebcae-607d-4a4c-bb0e-6eda3ec5ac25.FPKM.txt.gz	TCGA-CZ-4856	KIRC	-3.31616	-16.1769	ccRCC
9cb91836-3ed3-47e9-8f86-eb15937fd537.FPKM.txt.gz	TCGA-AK-3428	KIRC	-42.8495	-57.6375	ccRCC
891f9d70-e716-4fc9-b53e-f120da74eea3.FPKM.txt.gz	TCGA-CJ-4882	KIRC	17.2214	18.2562	ccRCC
fe3596cb-7fed-41b9-ae30-caebcf717e6e.FPKM.txt.gz	TCGA-GK-A6C7	KIRC	-40.0482	-60.862	ccRCC
298d4abf-31eb-4155-904a-1b8f4fea371d.FPKM.txt.gz	TCGA-BP-5199	KIRC	-18.0153	-43.0462	ccRCC
45ca61f5-eb78-4bd3-af3a-9847ac6e1a14.FPKM.txt.gz	TCGA-B0-4843	KIRC	41.598	50.7221	mixed
372456ca-f3d1-4134-8a9b-78cae87897fc.FPKM.txt.gz	TCGA-B8-4146	KIRC	-26.7939	-41.5567	ccRCC
8236e9a3-ea00-4a0f-923e-40d55c300a83.FPKM.txt.gz	TCGA-BP-5177	KIRC	19.6368	9.558	ccRCC
d1c88616-a6ba-4865-9cf7-deebbafa4924.FPKM.txt.gz	TCGA-A3-A8OU	KIRC	-33.9585	-26.1332	ccRCC
890031a1-4dae-4f7a-ad43-beacc11f4d90.FPKM.txt.gz	TCGA-CW-5584	KIRC	-17.0564	-22.0923	ccRCC
b36ee0d0-f9d9-41fa-a260-15c1e6d7a1c1.FPKM.txt.gz	TCGA-B0-5699	KIRC	-28.4796	-44.2447	ccRCC
996fa724-fa06-4f69-abd7-910a1a74e276.FPKM.txt.gz	TCGA-CZ-5982	KIRC	-26.6616	-35.5434	ccRCC
6d221ee7-2444-464e-9782-e83df2e203fa.FPKM.txt.gz	TCGA-BP-4992	KIRC	50.4876	68.2172	mixed
ab461441-1f45-4ae5-b5da-ebb58817f75c.FPKM.txt.gz	TCGA-BP-4330	KIRC	-26.5696	-31.2642	ccRCC
b1f1481f-9572-4460-bc2e-7646b454f488.FPKM.txt.gz	TCGA-MW-A4EC	KIRC	-38.0669	-37.1298	ccRCC
776104e1-6a5b-4fda-8943-23edd5bcb462.FPKM.txt.gz	TCGA-B0-5080	KIRC	-48.0781	-54.3946	ccRCC
5e879f5e-3253-48fb-906f-0c36c3abe5f0.FPKM.txt.gz	TCGA-B0-5711	KIRC	-16.4901	-21.7682	ccRCC
58536ca4-2793-4c2c-845c-cfd2bbdd470b.FPKM.txt.gz	TCGA-CJ-4901	KIRC	25.165	33.1535	mixed
71a24f55-17a7-4396-91fa-e6c7e03df518.FPKM.txt.gz	TCGA-BP-4801	KIRC	-11.6478	-38.5196	ccRCC
10f64bfb-e4ca-4426-b936-36e4c1c2cc2a.FPKM.txt.gz	TCGA-CJ-4636	KIRC	34.6589	35.0306	mixed
426b94fe-fcff-49f2-9d0b-c7cb49bb5559.FPKM.txt.gz	TCGA-A3-3385	KIRC	20.8216	9.67576	ccRCC
15ab4d09-8a85-4d6b-91b4-a87dcb7a5919.FPKM.txt.gz	TCGA-BP-4160	KIRC	-23.8381	-19.4215	ccRCC
08c5dec2-1521-4c5b-90fc-1d17306a6da0.FPKM.txt.gz	TCGA-B8-5165	KIRC	-25.3303	-35.8157	ccRCC
bed41d1f-443b-4abe-917c-e79f03bf2ae3.FPKM.txt.gz	TCGA-BP-5010	KIRC	41.3999	52.3114	mixed
9af07569-4904-4354-8554-a53951d991d5.FPKM.txt.gz	TCGA-A3-3313	KIRC	45.9754	58.098	mixed
fe1e1f62-8e18-4400-9b25-2c439fa25b6f.FPKM.txt.gz	TCGA-BP-4999	KIRC	6.32374	4.13666	ccRCC
f0ce3674-e566-474f-8b8e-96c467e3d7f5.FPKM.txt.gz	TCGA-6D-AA2E	KIRC	26.7625	17.038	ccRCC
03bab812-d67c-4dae-93e0-55346525fc99.FPKM.txt.gz	TCGA-CJ-5671	KIRC	-7.80634	-34.3508	ccRCC
d56f943d-74a6-4a8a-85df-85fd737b0eab.FPKM.txt.gz	TCGA-B8-4620	KIRC	9.36062	11.4555	ccRCC
bfd8c6e2-15cc-48ae-a4a3-722ab3527fb9.FPKM.txt.gz	TCGA-CZ-5453	KIRC	30.4738	22.616	mixed
bf4b7a95-244c-44c1-b5bb-49bc3b6fba68.FPKM.txt.gz	TCGA-DV-5566	KIRC	-9.61196	-15.9643	ccRCC
ab6f6f5b-f5b2-4da2-ab37-6b9bf6ea0b77.FPKM.txt.gz	TCGA-CZ-4860	KIRC	-40.3619	-68.5954	ccRCC
1699471a-4d01-4ad5-aa25-e898ab468cde.FPKM.txt.gz	TCGA-B8-5158	KIRC	-26.9295	-44.5865	ccRCC
43a95b01-4d9e-4205-9eda-f7cfcfabe0de.FPKM.txt.gz	TCGA-B0-5696	KIRC	-19.0185	-15.7461	ccRCC
d842b357-df64-4896-89c7-aa62999b1933.FPKM.txt.gz	TCGA-CZ-4861	KIRC	-6.99012	-2.95477	ccRCC
fde994b4-f247-4bc9-81f2-dd9d39008c31.FPKM.txt.gz	TCGA-BP-5200	KIRC	-0.340932	7.27808	ccRCC
bc2898e8-56c4-4e12-96ee-720ab9d4e958.FPKM.txt.gz	TCGA-CZ-4853	KIRC	21.9182	10.2273	ccRCC
ff975b13-1717-4c41-a653-3a57d702cb2f.FPKM.txt.gz	TCGA-CJ-4893	KIRC	-12.5571	-16.5684	ccRCC
d8d4c3ae-74b5-4069-bac3-2722f224ffe8.FPKM.txt.gz	TCGA-BP-5185	KIRC	50.2485	71.0219	mixed
e28dfd98-3524-4910-8a3d-76cdd57987cf.FPKM.txt.gz	TCGA-CJ-4899	KIRC	-37.6868	-52.0531	ccRCC
26a6f9a8-7fb5-4a18-bebb-bdb9ad451116.FPKM.txt.gz	TCGA-B0-5709	KIRC	-44.169	-58.8857	ccRCC
07ef65b6-3ad2-4e51-809f-738283978aba.FPKM.txt.gz	TCGA-A3-3346	KIRC	-27.8116	-66.5821	ccRCC
2147de22-3a52-490d-a4f6-32f6637ca24f.FPKM.txt.gz	TCGA-A3-A8CQ	KIRC	-37.3384	-55.4185	ccRCC
020a0264-e1d5-4957-9abf-df6983845b8a.FPKM.txt.gz	TCGA-BP-5173	KIRC	-22.1507	-21.6616	ccRCC
586afb0b-e791-4efe-b5c9-eaac6ecce723.FPKM.txt.gz	TCGA-B0-4845	KIRC	16.1825	13.4897	ccRCC
00c12b3c-61c9-4d02-bd7e-2067f9a5f5c0.FPKM.txt.gz	TCGA-B0-5081	KIRC	30.9959	34.6475	mixed
cca451f8-573f-4f4d-b551-32493218d16c.FPKM.txt.gz	TCGA-B0-4841	KIRC	48.7782	72.0753	mixed
6073b31e-7ce7-423e-a9b2-a85e3e9bc62e.FPKM.txt.gz	TCGA-CZ-4863	KIRC	-40.1842	-45.2123	ccRCC
0048d446-301b-4d04-97d2-1348b6889692.FPKM.txt.gz	TCGA-CZ-5465	KIRC	-19.0534	-27.0746	ccRCC
6528258a-b7eb-4919-8056-225229e1efa5.FPKM.txt.gz	TCGA-CZ-5461	KIRC	-38.3098	-29.3647	ccRCC
b7567499-0820-49d6-9c72-7148d6628172.FPKM.txt.gz	TCGA-DV-A4W0	KIRC	2.75051	-3.78891	ccRCC
b0f16882-207d-4334-8d7e-a338e03ad30b.FPKM.txt.gz	TCGA-BP-4991	KIRC	-22.3252	-26.5903	ccRCC
4dbc0492-036f-470c-800d-03b82a81d10d.FPKM.txt.gz	TCGA-AK-3461	KIRC	-24.6601	-38.476	ccRCC
bceaa475-65e1-4362-91fa-22f68f90cbba.FPKM.txt.gz	TCGA-BP-4775	KIRC	-25.9542	-34.6032	ccRCC
2087ef7f-0932-4a43-b402-d401de95f0d6.FPKM.txt.gz	TCGA-B2-5639	KIRC	5.96243	-9.41766	ccRCC
6a0f01a5-152a-494e-aef3-45e58c875a64.FPKM.txt.gz	TCGA-BP-4768	KIRC	2.98127	-0.707309	ccRCC
299d62a1-2235-411e-af1c-e9c32414d350.FPKM.txt.gz	TCGA-BP-4795	KIRC	-35.5024	-56.7948	ccRCC
8a4021d0-bdee-4287-9266-d33e8d0a7407.FPKM.txt.gz	TCGA-A3-3306	KIRC	-21.1717	-41.4303	ccRCC
55cca3e8-899a-4fba-941a-8789f5d1d206.FPKM.txt.gz	TCGA-B0-4833	KIRC	40.9731	38.3786	mixed
27348a04-4203-4990-ba27-4bde0422932b.FPKM.txt.gz	TCGA-BP-5169	KIRC	49.3778	43.4812	mixed
44c147cc-537b-41f4-bff7-9ccef7d5d7a9.FPKM.txt.gz	TCGA-B0-5109	KIRC	-4.66751	-27.3573	ccRCC
91f4add6-50e3-48a0-b332-2946389309db.FPKM.txt.gz	TCGA-B2-3923	KIRC	-53.4498	-46.1959	ccRCC
22ec8ef1-957b-468e-b101-a9e088f86338.FPKM.txt.gz	TCGA-BP-4959	KIRC	25.547	19.9629	ccRCC
302a0272-01f3-41de-9107-554800d6a0c7.FPKM.txt.gz	TCGA-CJ-5682	KIRC	5.31211	0.35646	ccRCC
2113ee53-ea3a-47a9-bc6f-0844158f6b72.FPKM.txt.gz	TCGA-A3-3365	KIRC	-20.4668	-22.5811	ccRCC
39edcb3c-c9f4-4b00-8b16-17f1909fef15.FPKM.txt.gz	TCGA-BP-5183	KIRC	-13.0707	-13.9887	ccRCC
374fe62c-139c-472d-8fa3-b34d22173a6e.FPKM.txt.gz	TCGA-B8-5550	KIRC	-34.2548	-45.9213	ccRCC
1a2ef4d2-9a08-4b17-9c93-22c0b0456df1.FPKM.txt.gz	TCGA-B2-3924	KIRC	-53.3841	-47.6422	ccRCC
bf6ab33e-d822-470a-8c4d-9f7a8781eb90.FPKM.txt.gz	TCGA-B8-5553	KIRC	-41.4254	-60.9668	ccRCC
884aa7fa-58c7-4ec1-bb3a-5fd7141dff0a.FPKM.txt.gz	TCGA-BP-4975	KIRC	-8.92749	-14.3525	ccRCC
3704029d-0bb1-40b5-b666-610174d521c2.FPKM.txt.gz	TCGA-CZ-5455	KIRC	-40.3685	-46.8055	ccRCC
9a7c9e75-314d-49ab-9e31-5cb1fb1ebb38.FPKM.txt.gz	TCGA-CZ-5459	KIRC	10.038	-1.72386	ccRCC
8a5ed889-bb3d-47a2-bd2a-0a1d139a3809.FPKM.txt.gz	TCGA-A3-3382	KIRC	-41.104	-66.86	ccRCC
df6c9ff4-db5f-42c9-a98e-91d2f4f14ee6.FPKM.txt.gz	TCGA-BP-5186	KIRC	-24.1931	-26.8284	ccRCC
3ac10a9b-801d-4e87-8b8d-33f1c7eed2bd.FPKM.txt.gz	TCGA-B8-5162	KIRC	-52.3215	-59.2412	ccRCC
f8089187-0d81-4e94-92ae-3f0178ce1790.FPKM.txt.gz	TCGA-BP-4163	KIRC	-13.4142	-19.5365	ccRCC
e1c82878-ac01-45bd-83b0-4bc606039670.FPKM.txt.gz	TCGA-CJ-4870	KIRC	0.764662	-7.50547	ccRCC
f1af54f4-3006-4136-b0db-aec16e2075ec.FPKM.txt.gz	TCGA-BP-4968	KIRC	10.2991	5.2113	ccRCC
402c906c-8229-4169-b324-b990caf0d8c0.FPKM.txt.gz	TCGA-BP-4998	KIRC	-32.8237	-44.8707	ccRCC
5a32f784-3eb3-4b15-9ce6-1cba8164e812.FPKM.txt.gz	TCGA-CJ-4873	KIRC	44.8341	28.0901	mixed
22a4a58f-b03a-49f7-bcc0-e387be0e651c.FPKM.txt.gz	TCGA-B0-4712	KIRC	-10.0273	-32.8042	ccRCC
8c811805-abba-4080-a703-8d6bef165520.FPKM.txt.gz	TCGA-CJ-5678	KIRC	-9.38129	-28.8658	ccRCC
8f6d3839-330b-45c7-86e5-1b9051a2c9f0.FPKM.txt.gz	TCGA-B0-5706	KIRC	-51.8708	-58.3616	ccRCC
b65910eb-d898-4c43-8cdf-300c94f168a3.FPKM.txt.gz	TCGA-B2-5633	KIRC	-53.2595	-46.9799	ccRCC
064910fa-3648-4324-b958-47a3b89fe4b5.FPKM.txt.gz	TCGA-B0-4827	KIRC	-15.2839	-11.9884	ccRCC
0fef447c-5f07-4299-b602-2b6b8450c6e6.FPKM.txt.gz	TCGA-BP-4789	KIRC	-26.2981	-36.8829	ccRCC
66777578-091c-48f6-a0af-81353b58304e.FPKM.txt.gz	TCGA-AK-3426	KIRC	42.1808	44.3024	mixed
f00661fe-0081-435b-afea-27e1f1b39f33.FPKM.txt.gz	TCGA-BP-5182	KIRC	-10.8815	-38.5459	ccRCC
de3d2ca0-d59f-46b3-9b15-fad972cfa86e.FPKM.txt.gz	TCGA-B0-4691	KIRC	16.8137	20.7137	ccRCC
d88996bb-af00-4040-b251-29807506ac1f.FPKM.txt.gz	TCGA-CJ-6027	KIRC	6.09717	12.153	ccRCC
f3931125-95ce-4c67-be63-edc11068cffe.FPKM.txt.gz	TCGA-B2-4102	KIRC	-24.7837	-23.6028	ccRCC
46649617-64ad-4fdb-9266-150e2fc6a54d.FPKM.txt.gz	TCGA-BP-4165	KIRC	29.855	25.3305	mixed
f0dd3f84-52af-4d84-b911-c12ce87070a5.FPKM.txt.gz	TCGA-A3-3316	KIRC	14.876	11.292	ccRCC
0ae0a2cb-0845-459e-b673-98ee0dea3968.FPKM.txt.gz	TCGA-BP-4803	KIRC	7.97553	8.3867	ccRCC
b96fb7a6-9e5c-48ce-9ef8-aaef675cdfdd.FPKM.txt.gz	TCGA-DV-A4VZ	KIRC	18.1937	-6.78931	ccRCC
b2842754-010e-4f64-905d-89ef3eab3dc9.FPKM.txt.gz	TCGA-B0-5098	KIRC	-15.3273	-33.3569	ccRCC
0ca1e770-a584-4090-95fa-9c0a3ad4bc16.FPKM.txt.gz	TCGA-AK-3447	KIRC	57.4421	52.5729	mixed
7f8961db-237b-44d5-b9f8-eb3980896b98.FPKM.txt.gz	TCGA-CZ-5985	KIRC	-34.9201	-47.7497	ccRCC
98d62da5-20c1-412a-a75b-9e004574b7ee.FPKM.txt.gz	TCGA-AK-3451	KIRC	42.5528	27.6274	mixed
f9b34a21-993b-4eb7-a383-5cd41cd56ab9.FPKM.txt.gz	TCGA-B0-4828	KIRC	32.1071	30.5399	mixed
d9c6f1ad-5c45-4831-b152-ad05648104eb.FPKM.txt.gz	TCGA-CJ-4888	KIRC	27.7659	6.44162	ccRCC
38a90283-962c-482d-99f1-bcb8cfb568bc.FPKM.txt.gz	TCGA-CZ-5456	KIRC	-30.1859	-48.7113	ccRCC
59374379-2da1-4265-b1eb-884a11cff8ba.FPKM.txt.gz	TCGA-B0-5119	KIRC	-16.2878	-18.7829	ccRCC
3ee5534e-db4b-46b4-8d4d-111685eab0c9.FPKM.txt.gz	TCGA-BP-4759	KIRC	46.6439	45.8264	mixed
baed5b2d-e928-4f5f-be13-4c592b027c29.FPKM.txt.gz	TCGA-BP-5176	KIRC	19.2033	12.5579	ccRCC
df0b7118-2a68-420e-a1dd-236e05bc8fe8.FPKM.txt.gz	TCGA-BP-4972	KIRC	-6.34542	-10.1274	ccRCC
991273f3-2fd9-4c40-b6b3-2d8676b210de.FPKM.txt.gz	TCGA-BP-4758	KIRC	43.1971	47.9293	mixed
692302e6-386a-43ff-8792-cb84a07896ce.FPKM.txt.gz	TCGA-BP-4965	KIRC	-28.1014	-38.8906	ccRCC
fc5bd55f-cdb1-4c96-a91a-513b43e6a99a.FPKM.txt.gz	TCGA-BP-4326	KIRC	-23.6835	-40.7513	ccRCC
725c494c-5cc8-4825-a992-b98d61f57046.FPKM.txt.gz	TCGA-BP-4354	KIRC	-43.6281	-55.3836	ccRCC
2ac28765-d5c7-4361-afed-3adabd801ee1.FPKM.txt.gz	TCGA-A3-3317	KIRC	2.95343	-1.73137	ccRCC
a7ba8570-638d-4ec3-a02e-e861114ce097.FPKM.txt.gz	TCGA-BP-4970	KIRC	-30.9436	-43.2478	ccRCC
576dfeab-3d42-4c3d-be8f-10279e800cfb.FPKM.txt.gz	TCGA-BP-5178	KIRC	46.2605	46.8662	mixed
3e124db2-ed81-4d69-a673-a23095919d1b.FPKM.txt.gz	TCGA-BP-4769	KIRC	-36.7298	-59.6452	ccRCC
13fe6d54-192b-4e93-92a8-02ab20e589ed.FPKM.txt.gz	TCGA-BP-4760	KIRC	-36.9349	-60.7014	ccRCC
bf688e5b-c62b-424c-b974-5c8b24e46764.FPKM.txt.gz	TCGA-B0-4690	KIRC	-32.3609	-47.1787	ccRCC
bf10b66f-f192-44fe-9580-16599fb7904b.FPKM.txt.gz	TCGA-CJ-4876	KIRC	4.56898	1.18188	ccRCC
8f16590f-2437-4c68-a2bd-8406b08198ef.FPKM.txt.gz	TCGA-B0-4817	KIRC	39.9508	48.8522	mixed
355f9f19-ed5e-4bf6-a8b5-d50f67d5d43c.FPKM.txt.gz	TCGA-B0-4945	KIRC	-1.03565	1.78709	ccRCC
32a5a64b-7150-461d-859c-c40c6e92ba4b.FPKM.txt.gz	TCGA-BP-4167	KIRC	40.7356	43.3083	mixed
be5d2862-2042-43f3-9469-9c8c599e21fc.FPKM.txt.gz	TCGA-CJ-4889	KIRC	-27.4934	-30.7793	ccRCC
3ff465f0-6c58-41eb-bad1-15bd5cd80531.FPKM.txt.gz	TCGA-BP-4962	KIRC	36.1087	33.8616	mixed
87750eaf-0823-4f5c-9bf7-577471f4ca68.FPKM.txt.gz	TCGA-CZ-5452	KIRC	-6.41973	-6.73344	ccRCC
38096336-4257-481c-b653-91804af5b2a1.FPKM.txt.gz	TCGA-A3-A8OW	KIRC	-32.7898	-41.4637	ccRCC
590db39a-029c-4f4b-9bcd-aec5d18580db.FPKM.txt.gz	TCGA-B8-5159	KIRC	-33.0585	-34.6039	ccRCC
679e7bab-b24d-415e-a341-da3955e8d47a.FPKM.txt.gz	TCGA-BP-4353	KIRC	-31.4308	-32.2199	ccRCC
023ce468-15ef-4077-af4d-4a723d133132.FPKM.txt.gz	TCGA-BP-4346	KIRC	1.60085	4.47018	ccRCC
2f3f4579-6282-43a1-9f75-bac712f1f0d6.FPKM.txt.gz	TCGA-BP-4766	KIRC	-0.288772	-5.8974	ccRCC
29becab5-d444-4165-a8a0-35791c09a162.FPKM.txt.gz	TCGA-BP-4987	KIRC	-8.27156	-10.2955	ccRCC
b125b3b0-aa59-4e92-9a19-47d5049f7737.FPKM.txt.gz	TCGA-AK-3429	KIRC	-14.4291	-6.89846	ccRCC
208e8d62-0277-404e-9246-55d36eb3ec7d.FPKM.txt.gz	TCGA-B8-4621	KIRC	29.6544	52.491	mixed
e7f07f98-8dbf-4884-8d45-318671c15c98.FPKM.txt.gz	TCGA-BP-4761	KIRC	-3.97601	-23.3465	ccRCC
45db4b6d-e0d3-430f-b88e-cda7a388c2af.FPKM.txt.gz	TCGA-BP-5009	KIRC	47.7188	47.1048	mixed
0cbf5cd6-30b6-4121-9f51-e85229b54fe5.FPKM.txt.gz	TCGA-B0-4813	KIRC	21.827	34.9862	mixed
345d3200-a399-4eca-b48f-2beeb1689a8a.FPKM.txt.gz	TCGA-B0-5088	KIRC	27.0476	33.4297	mixed
35f271be-6fd4-411a-afbc-c370665c363a.FPKM.txt.gz	TCGA-CJ-4916	KIRC	30.9152	28.7442	mixed
f426d6b8-5010-471c-aa9c-253269f6bc03.FPKM.txt.gz	TCGA-CJ-5686	KIRC	-13.3835	-32.7321	ccRCC
432bfb40-6587-4393-89b8-456e639152e8.FPKM.txt.gz	TCGA-BP-5196	KIRC	-42.8472	-53.4917	ccRCC
345cff8d-f361-4f8e-8221-9e310ffb1956.FPKM.txt.gz	TCGA-BP-4971	KIRC	48.4598	47.5865	mixed
d493f215-ef46-4631-8687-95bf16692e3c.FPKM.txt.gz	TCGA-B0-4688	KIRC	-46.3187	-62.7733	ccRCC
e85334ba-9c09-4725-953d-8b149837ecd9.FPKM.txt.gz	TCGA-B8-4619	KIRC	42.3364	54.0978	mixed
454d2d51-19c4-4509-96ad-c400035a49f4.FPKM.txt.gz	TCGA-B0-5104	KIRC	26.1579	11.9306	ccRCC
16a68a25-25ca-4382-aa32-14f1428ac05c.FPKM.txt.gz	TCGA-CJ-4881	KIRC	-8.69874	-3.24909	ccRCC
405e401d-d3fc-468c-8c63-c8dddf9b3ee3.FPKM.txt.gz	TCGA-G6-A5PC	KIRC	40.3646	60.8246	mixed
f3876e31-2267-458d-826f-769bcfb34e56.FPKM.txt.gz	TCGA-CJ-4639	KIRC	-31.455	-33.933	ccRCC
d3b586fc-3d45-40f1-bbfa-53e85e005e4c.FPKM.txt.gz	TCGA-BP-4174	KIRC	-39.8023	-50.4017	ccRCC
ee63ce5d-eeb2-4249-b1d5-2d0b677f77e6.FPKM.txt.gz	TCGA-B0-4693	KIRC	-0.26339	-0.329761	ccRCC
a87961f7-7a05-4248-a683-7047af4ea194.FPKM.txt.gz	TCGA-B4-5838	KIRC	-33.5627	-27.4442	ccRCC
45128466-9a14-4348-97f1-d08af79acbba.FPKM.txt.gz	TCGA-BP-4985	KIRC	20.2479	13.901	ccRCC
db87c217-8596-41d8-b4d7-1b6b1f289e5a.FPKM.txt.gz	TCGA-AK-3445	KIRC	-13.4229	-26.9885	ccRCC
58f96018-2cf5-4e6b-bec0-b8c79da62bce.FPKM.txt.gz	TCGA-CZ-4866	KIRC	7.17828	-13.3358	ccRCC
677529b6-20ca-4cf9-8c71-fb7bebedbd2f.FPKM.txt.gz	TCGA-CZ-5469	KIRC	2.13695	-18.3965	ccRCC
bf321bbe-efdc-46d0-b93c-a410dfa3b179.FPKM.txt.gz	TCGA-B4-5378	KIRC	-37.9463	-59.9796	ccRCC
1ef78255-1b5c-42af-aa81-128c1b009114.FPKM.txt.gz	TCGA-BP-4790	KIRC	-21.1508	-26.6686	ccRCC
faeef296-5731-4095-b617-18a19e419b3f.FPKM.txt.gz	TCGA-BP-4977	KIRC	12.6095	16.8572	ccRCC
8c063b2e-61f1-40ef-9ec1-5146d1c1855c.FPKM.txt.gz	TCGA-DV-5565	KIRC	33.6877	27.399	mixed
a8d90f96-19e8-4b2c-a9c8-904a4063d235.FPKM.txt.gz	TCGA-MM-A84U	KIRC	35.4771	50.4534	mixed
bbd8991a-fb0b-48c2-868c-7efc4872dcfb.FPKM.txt.gz	TCGA-B0-4838	KIRC	10.8382	8.13046	ccRCC
42fb1a46-4a61-4d2c-a89b-0492e4846d1b.FPKM.txt.gz	TCGA-B0-5700	KIRC	-13.1317	-6.54435	ccRCC
24eae743-7c15-40f5-82ef-8284c704a6f3.FPKM.txt.gz	TCGA-CJ-4872	KIRC	14.2641	10.2473	ccRCC
ef700f61-d8b0-43d0-92d1-feec949adc72.FPKM.txt.gz	TCGA-B8-A54K	KIRC	-32.0163	-55.4284	ccRCC
7db35b39-8d3e-4f93-8450-7e494ba9e0f8.FPKM.txt.gz	TCGA-BP-4967	KIRC	6.48702	9.212	ccRCC
59fec480-f2bd-48d6-9c0e-a84ff19f916e.FPKM.txt.gz	TCGA-B0-4811	KIRC	50.9526	63.5036	mixed
a7cbe257-b699-4363-94ce-a65ec0b5b85f.FPKM.txt.gz	TCGA-A3-3319	KIRC	8.13705	14.549	ccRCC
f83b0459-e485-4988-bdce-5a217b454d8b.FPKM.txt.gz	TCGA-B2-5635	KIRC	-19.9881	-32.1684	ccRCC
9f2932d6-bb5c-4ce0-9ea7-281a459fb64a.FPKM.txt.gz	TCGA-B0-5698	KIRC	-0.579737	-5.15663	ccRCC
0b2cf05d-1d12-4fcf-898f-3e9e90b97dda.FPKM.txt.gz	TCGA-AK-3458	KIRC	-19.8937	-13.1325	ccRCC
ce8ba3ad-630f-4bc7-b8a1-cf8cc5f45839.FPKM.txt.gz	TCGA-B0-4701	KIRC	-8.64537	-22.0089	ccRCC
48eebb82-b27e-4e1a-b916-6d471d5869ee.FPKM.txt.gz	TCGA-B0-5690	KIRC	-23.3238	-37.1219	ccRCC
2ab0b465-ab62-4ef5-82b4-1aea2063292a.FPKM.txt.gz	TCGA-A3-3322	KIRC	29.2159	9.56476	ccRCC
3d01269f-7b74-4f80-8a08-abb448913492.FPKM.txt.gz	TCGA-B0-5077	KIRC	16.3444	7.50597	ccRCC
777d1602-66be-4673-b69d-d651abf7bb35.FPKM.txt.gz	TCGA-DV-5573	KIRC	-18.9357	-30.8839	ccRCC
9e7b7456-e255-4f73-bb17-4bb981d5cd21.FPKM.txt.gz	TCGA-B8-4148	KIRC	-25.5025	-32.2547	ccRCC
01ae4201-f15c-4790-a7ea-41290808c5fa.FPKM.txt.gz	TCGA-A3-A8OV	KIRC	-20.8179	-16.5636	ccRCC
9cb330c1-982f-42e8-9779-ac4377259162.FPKM.txt.gz	TCGA-B8-4622	KIRC	13.5187	5.8721	ccRCC
e3819f03-64b9-4999-acd7-27af18dade35.FPKM.txt.gz	TCGA-CZ-5463	KIRC	-20.4991	-20.8731	ccRCC
ed167176-8e4c-464e-b18e-ce6f1af4428a.FPKM.txt.gz	TCGA-CJ-4640	KIRC	-19.7568	-30.4722	ccRCC
e3f9e542-aeb1-48f7-ad1d-929262441454.FPKM.txt.gz	TCGA-CW-5588	KIRC	-38.9547	-30.369	ccRCC
608afa9d-7bfd-44d3-9d73-1b027c185518.FPKM.txt.gz	TCGA-B0-5115	KIRC	-29.3619	-33.0962	ccRCC
b393f2a6-56ad-4467-9051-98c0cfa0550c.FPKM.txt.gz	TCGA-B8-A54H	KIRC	-22.3969	-32.2977	ccRCC
6e2123ba-f414-492b-b3ea-76cdb8b49da7.FPKM.txt.gz	TCGA-BP-4994	KIRC	21.9169	6.73502	ccRCC
21afb538-3284-4897-ae1b-ea53a3209920.FPKM.txt.gz	TCGA-CZ-4858	KIRC	-45.5826	-55.6177	ccRCC
d0948978-3724-49dd-b7f7-5a28ca9a8571.FPKM.txt.gz	TCGA-CW-6093	KIRC	-29.4677	-39.658	ccRCC
1d443e1f-794b-45bb-ae6f-91f57d5fca33.FPKM.txt.gz	TCGA-BP-4782	KIRC	-16.611	-34.3323	ccRCC
f2d9774f-f42b-4c02-9dc2-0d91a577d0f4.FPKM.txt.gz	TCGA-CJ-4871	KIRC	-10.4098	-17.2519	ccRCC
476de4e4-7dfd-41a8-a3c5-3ae05987093e.FPKM.txt.gz	TCGA-B0-5096	KIRC	9.38602	-21.9138	ccRCC
2692d2ae-3785-49ac-9431-37d36bd5dd21.FPKM.txt.gz	TCGA-BP-4804	KIRC	13.4425	10.2222	ccRCC
0b490510-ec4d-4e10-ad98-c378e9332a6d.FPKM.txt.gz	TCGA-B0-4824	KIRC	4.59486	3.88362	ccRCC
bd557612-d93b-4524-9a53-f637c6f4c34c.FPKM.txt.gz	TCGA-B0-4834	KIRC	43.254	54.5131	mixed
9a9ad966-3448-4ac4-81c2-df59121204f0.FPKM.txt.gz	TCGA-B0-5083	KIRC	36.3416	44.2456	mixed
c9c0f778-3b0c-44a2-b182-1959a79972c2.FPKM.txt.gz	TCGA-B0-4699	KIRC	-29.917	-17.1934	ccRCC
3cd45be6-69d7-41c2-897a-44f8a70a451f.FPKM.txt.gz	TCGA-DV-5568	KIRC	3.30501	-6.9555	ccRCC
42509e89-b487-4ab3-b70a-d3d2fa5f07d1.FPKM.txt.gz	TCGA-CJ-4868	KIRC	-17.4956	-35.8004	ccRCC
61c7c0b0-d730-4d67-b1b7-c267124d4e1b.FPKM.txt.gz	TCGA-CJ-5679	KIRC	41.4957	27.8039	mixed
56ac46a4-f422-43e3-b117-39c8c835c4c1.FPKM.txt.gz	TCGA-B0-4848	KIRC	-32.6042	-49.0939	ccRCC
6641ecad-6707-4f4d-ba99-d28b3817bd98.FPKM.txt.gz	TCGA-BP-4325	KIRC	22.6068	8.88548	ccRCC
a094f020-375a-4f15-8f64-7d2272304acd.FPKM.txt.gz	TCGA-BP-4173	KIRC	-43.5947	-46.6746	ccRCC
b4f54395-e237-4b10-b688-433b138facff.FPKM.txt.gz	TCGA-BP-4787	KIRC	-8.41904	-22.7366	ccRCC
188c9f08-978b-4e15-bc70-b0c6e9563e3d.FPKM.txt.gz	TCGA-B0-4836	KIRC	-10.9007	-20.5539	ccRCC
ce4e2cee-4331-44bb-af7d-69fa303a8776.FPKM.txt.gz	TCGA-CZ-5458	KIRC	-30.8099	-26.8385	ccRCC
74820fcd-2e21-4de7-aabf-bdea4842046a.FPKM.txt.gz	TCGA-B0-5094	KIRC	-31.2211	-25.0247	ccRCC
d1c52e51-385b-44d4-b119-6ee3883017f8.FPKM.txt.gz	TCGA-B0-5694	KIRC	27.21	30.6876	mixed
2e5095b6-5f89-4b79-abfa-0afe326801ef.FPKM.txt.gz	TCGA-B8-4153	KIRC	43.0654	46.3794	mixed
a0b1fe2b-28f6-4e9d-bc06-67be4b47e523.FPKM.txt.gz	TCGA-CJ-6030	KIRC	2.7335	-11.0477	ccRCC
e8bb4231-35af-462f-accf-a07a1aa9d5a6.FPKM.txt.gz	TCGA-B0-5075	KIRC	23.5061	20.3699	ccRCC
2879c545-184a-4e1e-b476-b824e2121389.FPKM.txt.gz	TCGA-A3-3358	KIRC	16.6103	6.76742	ccRCC
3fdbd440-98a0-4ea0-ad84-d38667e176d0.FPKM.txt.gz	TCGA-BP-4770	KIRC	-46.1706	-65.0093	ccRCC
5dddcbc8-e340-4c24-96eb-6fa7ff9d757a.FPKM.txt.gz	TCGA-A3-3363	KIRC	-18.0335	-55.5048	ccRCC
175e2233-28a0-47c7-b395-19dd033b79d8.FPKM.txt.gz	TCGA-B2-A4SR	KIRC	-29.769	-38.4671	ccRCC
0a8119d4-31b0-4c02-8fc8-318077456790.FPKM.txt.gz	TCGA-BP-5202	KIRC	-11.3783	-14.5434	ccRCC
7ebd35ca-8fd1-4f22-a38d-122537b65bc2.FPKM.txt.gz	TCGA-BP-4351	KIRC	-11.4153	-18.7643	ccRCC
596e3dbd-9928-4800-8026-6d1cfb9f5a57.FPKM.txt.gz	TCGA-B8-5546	KIRC	-15.4975	-17.4111	ccRCC
8d39e856-f93f-4eab-90ef-1e924b059fee.FPKM.txt.gz	TCGA-DV-5567	KIRC	-37.9071	-61.119	ccRCC
d7984046-2ea2-4b2e-ba78-2909ed46f649.FPKM.txt.gz	TCGA-CJ-4885	KIRC	12.4796	5.56639	ccRCC
1d5e00c4-5c82-4035-8304-841ba81c61fd.FPKM.txt.gz	TCGA-BP-4331	KIRC	-32.8265	-42.8761	ccRCC
0af9ed7c-6508-4988-a2d2-66806cf14c95.FPKM.txt.gz	TCGA-BP-5195	KIRC	0.703676	-3.15374	ccRCC
fcd37843-e471-4fc3-a4fd-da8d161d36e4.FPKM.txt.gz	TCGA-BP-5190	KIRC	42.9861	50.3764	mixed
d9ec289e-7cca-4741-846f-0b972e31155a.FPKM.txt.gz	TCGA-CJ-4875	KIRC	39.9169	58.2652	mixed
b32f0495-0e52-4bed-b795-5f7270960561.FPKM.txt.gz	TCGA-BP-4756	KIRC	31.8012	37.3083	mixed
7ac46b6d-5042-4aa9-946d-b75a13d3747f.FPKM.txt.gz	TCGA-B0-5402	KIRC	-7.07335	-16.3496	ccRCC
f0532052-b496-4435-abc4-93e23c6a68a5.FPKM.txt.gz	TCGA-B0-5084	KIRC	11.9339	18.5073	ccRCC
68e11add-9274-45d8-a789-1f475e781cd2.FPKM.txt.gz	TCGA-A3-A8OX	KIRC	-40.0073	-52.2488	ccRCC
3f525b6f-e66f-455f-90ad-8adc27da7045.FPKM.txt.gz	TCGA-G6-A8L7	KIRC	41.0767	61.1065	mixed
8d2f4be9-4885-4a75-991e-286a2f9223c2.FPKM.txt.gz	TCGA-B0-4694	KIRC	-12.0538	-40.3933	ccRCC
31dd0805-728c-4e1e-8ef9-eaf304f91852.FPKM.txt.gz	TCGA-BP-5174	KIRC	32.6939	27.2459	mixed
a44076d3-e44f-4668-b088-80a55f1d5ec8.FPKM.txt.gz	TCGA-B2-5636	KIRC	-41.2663	-65.6577	ccRCC
bb5f9300-48c1-4155-9691-c9780bfa883f.FPKM.txt.gz	TCGA-B0-4823	KIRC	-13.3223	-38.8256	ccRCC
62be7dc8-d879-4626-8168-25ccccf341f5.FPKM.txt.gz	TCGA-BP-4177	KIRC	-33.5574	-55.3187	ccRCC
621e2d96-fac9-42d3-9357-a7733a494cb3.FPKM.txt.gz	TCGA-B0-4696	KIRC	-45.3252	-64.2403	ccRCC
591271df-af96-4915-9e17-e3362bb7f57d.FPKM.txt.gz	TCGA-B0-5116	KIRC	0.331812	-15.2904	ccRCC
e9d0a954-7b2d-42c1-a2e1-799a289cc5af.FPKM.txt.gz	TCGA-CW-5585	KIRC	-35.2055	-41.9749	ccRCC
5623b263-9d28-40bd-a177-024fc8c0e605.FPKM.txt.gz	TCGA-BP-4784	KIRC	-36.2662	-58.4072	ccRCC
d3f73c0f-d518-4e91-b038-a4360495ee27.FPKM.txt.gz	TCGA-A3-3308	KIRC	-14.52	-30.5228	ccRCC
a8165949-f924-4c32-8ccf-4109d2899e66.FPKM.txt.gz	TCGA-B4-5834	KIRC	-38.8129	-57.2789	ccRCC
a51644b5-14b7-4764-b1c6-946613cd0215.FPKM.txt.gz	TCGA-BP-5170	KIRC	0.796193	-18.7035	ccRCC
acbe8040-a94b-4c8f-9a45-8f05182d9aed.FPKM.txt.gz	TCGA-CJ-4887	KIRC	29.2374	13.3401	ccRCC
d9c7a1f7-f303-4617-b46c-2003e871095b.FPKM.txt.gz	TCGA-CJ-4642	KIRC	10.0653	19.1735	ccRCC
be68c6d8-3f37-4080-8ac7-4032756d071d.FPKM.txt.gz	TCGA-B0-4839	KIRC	45.3845	50.5508	mixed
73e6cc52-f4fe-4168-9dd0-d6d28879cc95.FPKM.txt.gz	TCGA-AK-3431	KIRC	-34.0046	-51.2655	ccRCC
bef7c254-c614-4472-929a-e765e3014180.FPKM.txt.gz	TCGA-A3-3383	KIRC	-10.2322	-28.3304	ccRCC
8170404a-1f5b-49b4-9d68-a196c57da6b2.FPKM.txt.gz	TCGA-B8-5549	KIRC	-14.062	-24.5026	ccRCC
04ebd1b2-5cc6-448d-a351-58cc73a8d094.FPKM.txt.gz	TCGA-B0-4815	KIRC	-4.26403	-27.4578	ccRCC
7c9774cf-1a6b-4c25-a280-8b632afdf8c5.FPKM.txt.gz	TCGA-B0-5703	KIRC	35.0909	37.1804	mixed
390a7a27-3687-44a4-8e4c-7b343e418475.FPKM.txt.gz	TCGA-CJ-4895	KIRC	-5.88736	-2.37815	ccRCC
b7170fda-1e88-457d-9fa6-44a92ec64505.FPKM.txt.gz	TCGA-CZ-5462	KIRC	-41.7631	-50.8288	ccRCC
68ef4372-517a-443f-91fe-668feb24beee.FPKM.txt.gz	TCGA-BP-4799	KIRC	37.0508	61.651	mixed
c5c166cc-9a61-4340-901b-d198cb522289.FPKM.txt.gz	TCGA-A3-3324	KIRC	28.1658	9.96978	ccRCC
06ef2a8d-3ab3-4e88-b72c-a4317d5e8a52.FPKM.txt.gz	TCGA-CJ-4637	KIRC	-26.1736	-28.9232	ccRCC
b1718afb-ec11-4eea-9ff9-052717849983.FPKM.txt.gz	TCGA-2Z-A9JI	KIRP	-5.23239	-22.6029	pRCC
55fb21ce-d184-4d9b-a578-9ed5bd5856f3.FPKM.txt.gz	TCGA-A4-A6HP	KIRP	17.8661	-12.9557	pRCC-3
b0775fe5-a9f4-4be4-bd7d-37acfd5cc631.FPKM.txt.gz	TCGA-4A-A93X	KIRP	26.3005	-4.88681	pRCC-3
7bbdacff-8a0a-4575-9386-1a50428ca266.FPKM.txt.gz	TCGA-UZ-A9PO	KIRP	33.2524	55.2249	mixed
785e2863-2f6b-4b5b-9364-f1ae37afb2c1.FPKM.txt.gz	TCGA-B3-8121	KIRP	-13.5836	-34.0153	pRCC
8ce86dfe-8ac5-4342-b97e-a39397ba0480.FPKM.txt.gz	TCGA-G7-6795	KIRP	49.2897	69.9216	mixed
881bb503-95c6-4a88-9267-da8174ce4350.FPKM.txt.gz	TCGA-HE-A5NI	KIRP	56.4915	66.1064	mixed
5f32a811-87ba-4597-8794-8411bf2a4271.FPKM.txt.gz	TCGA-IZ-8195	KIRP	38.5771	63.7746	mixed
1b626362-f2dc-4137-9e43-d7f71eb4f8cc.FPKM.txt.gz	TCGA-GL-A9DD	KIRP	28.2461	42.4114	mixed
42085a56-f0b6-4f59-9e73-d63d087e5fb4.FPKM.txt.gz	TCGA-AL-3468	KIRP	38.8209	53.6089	mixed
66f56582-eab0-4192-9c2a-0029c343b815.FPKM.txt.gz	TCGA-A4-7585	KIRP	27.0878	38.3006	mixed
c14ab711-0c5e-4d6e-830c-5fbeb8dd2bdc.FPKM.txt.gz	TCGA-IA-A40Y	KIRP	-4.25648	-45.2373	pRCC
acf91e5b-fe69-4064-9a7f-eb4094c7ee62.FPKM.txt.gz	TCGA-UZ-A9PN	KIRP	-33.828	-17.032	pRCC-1
300d3f59-4290-40a5-9df6-59284d790aac.FPKM.txt.gz	TCGA-Y8-A898	KIRP	25.7923	-7.51389	pRCC-3
bcb5cb41-7daf-4f28-9dcd-2d0cab7c45f5.FPKM.txt.gz	TCGA-DZ-6134	KIRP	32.6301	18.522	pRCC
70472382-0fcb-449b-8de1-8214462f4f7d.FPKM.txt.gz	TCGA-EV-5901	KIRP	-20.6624	-61.9034	pRCC-2
4022b015-99bb-4db7-9769-f96609018011.FPKM.txt.gz	TCGA-A4-7583	KIRP	-8.43196	-7.00507	pRCC
5b3f631b-65f6-433e-ae54-ff54a4da4d9e.FPKM.txt.gz	TCGA-2Z-A9JJ	KIRP	-35.6806	-64.2288	pRCC-2
d1e05ec2-bbda-4254-9908-ac226640a5be.FPKM.txt.gz	TCGA-KV-A6GD	KIRP	29.3791	-8.8964	pRCC-3
61e5178d-86bc-4229-8a41-61401f71f64b.FPKM.txt.gz	TCGA-BQ-5877	KIRP	-40.2519	-66.1064	pRCC-2
8d564648-c050-4283-b803-3535bd033caa.FPKM.txt.gz	TCGA-BQ-5876	KIRP	-24.2225	-69.3964	pRCC-2
ea237009-dee2-42a0-aa54-9ac165e9aa26.FPKM.txt.gz	TCGA-2Z-A9J1	KIRP	25.1599	16.1325	pRCC
92a2f2ea-717f-42a9-80d6-fbc90ab7134c.FPKM.txt.gz	TCGA-B9-A44B	KIRP	48.602	61.1016	mixed
cec22701-bbd9-4a5e-b3d1-0387a1dca4a5.FPKM.txt.gz	TCGA-DW-7839	KIRP	-26.4527	-57.4214	pRCC-2
21cc66a1-01bd-4f7c-b36c-9ecd60cb19dd.FPKM.txt.gz	TCGA-B9-A69E	KIRP	21.7467	44.3036	mixed
18ea0e96-a76f-42ae-a340-019b24823d26.FPKM.txt.gz	TCGA-B3-3926	KIRP	-34.4929	-31.1942	pRCC
ddfcf8d2-7ed5-4cb7-8e8c-92b93a0d4615.FPKM.txt.gz	TCGA-5P-A9JU	KIRP	37.631	37.3834	mixed
18687030-58f3-4fcd-92bb-6f20c830a47c.FPKM.txt.gz	TCGA-5P-A9KE	KIRP	40.611	64.739	mixed
a4141c5c-e187-49aa-9b42-1ad9e2929aec.FPKM.txt.gz	TCGA-5P-A9JW	KIRP	45.3605	47.4793	mixed
ee6aaabb-4aa2-4578-bc14-27d311837005.FPKM.txt.gz	TCGA-UZ-A9PQ	KIRP	16.8268	3.38715	pRCC-3
86054d1c-d159-4b8e-a4bc-db3aa4ddf923.FPKM.txt.gz	TCGA-2Z-A9JL	KIRP	-17.0296	-61.0746	pRCC-2
f2b956bb-2268-4968-847d-898f5dc4be96.FPKM.txt.gz	TCGA-5P-A9KF	KIRP	19.275	-3.22477	pRCC-3
9be4180a-f152-49ab-87ec-37b40f9b3379.FPKM.txt.gz	TCGA-DW-7834	KIRP	18.2433	-5.41441	pRCC-3
4bf36a38-f5aa-4d9e-a1f4-15ab50ff1602.FPKM.txt.gz	TCGA-IA-A40X	KIRP	22.9181	23.0975	mixed
cf603881-4938-4181-a913-92325598aa1f.FPKM.txt.gz	TCGA-Y8-A897	KIRP	-26.0856	-5.84671	pRCC-1
e23ac18b-c711-41be-bce9-34de114b87a9.FPKM.txt.gz	TCGA-5P-A9K0	KIRP	36.5043	24.9112	mixed
5029587e-a11b-473d-b14d-b17615b50047.FPKM.txt.gz	TCGA-A4-8098	KIRP	35.2006	37.7602	mixed
fd41f518-30f1-48fa-98c6-50562381e662.FPKM.txt.gz	TCGA-BQ-7049	KIRP	-18.074	-63.4146	pRCC-2
84c8bf6a-73b4-4c31-b45a-842490f8662b.FPKM.txt.gz	TCGA-SX-A7SM	KIRP	33.9142	28.5168	mixed
2a2a3432-df44-4cac-a334-b777c48d4c77.FPKM.txt.gz	TCGA-BQ-5890	KIRP	22.8669	35.9916	mixed
1af1aa3f-8f7c-4b29-bf14-5427d5a87c0a.FPKM.txt.gz	TCGA-BQ-7058	KIRP	52.2651	70.0793	mixed
354071fc-2924-4328-9a3a-0cba58ca4566.FPKM.txt.gz	TCGA-A4-8515	KIRP	-30.6097	-10.5758	pRCC-1
3897dd46-34cb-4907-b8fa-3174cc1d2b40.FPKM.txt.gz	TCGA-BQ-5880	KIRP	50.2382	65.8605	mixed
98f08602-3393-436d-81d4-447ec38444b5.FPKM.txt.gz	TCGA-B1-A47N	KIRP	52.9595	59.91	mixed
5022b95e-f6d6-46c6-80d2-51f27aab9f25.FPKM.txt.gz	TCGA-UZ-A9Q1	KIRP	32.5325	47.7741	mixed
d4cd1f75-ab87-4d80-90c5-9504aac851d2.FPKM.txt.gz	TCGA-MH-A562	KIRP	17.0507	-12.7585	pRCC-3
0e0185c3-6751-4ec9-9730-b3da33b71d00.FPKM.txt.gz	TCGA-WN-AB4C	KIRP	56.9581	62.7331	mixed
9e43a304-af34-4656-94be-fb9dcfdd5680.FPKM.txt.gz	TCGA-O9-A75Z	KIRP	-30.3604	-7.83688	pRCC-1
40613946-9ae9-4893-bbc8-170a2a09ccda.FPKM.txt.gz	TCGA-BQ-5893	KIRP	7.4851	-4.57592	pRCC
b0af0420-90ea-4eb9-b224-514a59296b14.FPKM.txt.gz	TCGA-5P-A9K3	KIRP	44.1573	60.7517	mixed
7836a97d-960a-40ea-a755-621cde382876.FPKM.txt.gz	TCGA-IA-A83W	KIRP	-9.35406	-5.392	pRCC
74c76d08-67cf-468b-a021-f1c85de08785.FPKM.txt.gz	TCGA-2Z-A9J8	KIRP	-26.412	-4.66453	pRCC-1
10fa89e2-d6b7-41a7-ae61-15553ffef531.FPKM.txt.gz	TCGA-EV-5902	KIRP	-25.425	-52.338	pRCC-2
73bd0051-b4b9-4156-85cc-e550c32080f1.FPKM.txt.gz	TCGA-A4-7996	KIRP	-20.7535	-55.7013	pRCC-2
25f74dfa-4199-4884-962d-dcf035935fc3.FPKM.txt.gz	TCGA-GL-A59T	KIRP	23.9594	14.8825	pRCC
2603ada6-3900-4527-84d4-451d40886b08.FPKM.txt.gz	TCGA-B3-A6W5	KIRP	-0.356455	-8.57225	pRCC
8b9e3751-9d6b-43cf-be29-f9c11a583b17.FPKM.txt.gz	TCGA-Q2-A5QZ	KIRP	17.8785	-16.0327	pRCC-3
ebb81ce2-4d29-419c-ae4a-3becd7ba22de.FPKM.txt.gz	TCGA-Y8-A8RY	KIRP	37.7771	26.539	mixed
1f0f7598-d8c0-41ba-8b07-c958fecbb5f7.FPKM.txt.gz	TCGA-BQ-7048	KIRP	31.8085	26.206	mixed
443181bc-6248-4f42-bf52-5557c9788d51.FPKM.txt.gz	TCGA-IA-A83T	KIRP	28.6595	-9.00782	pRCC-3
a82ab02e-4894-43f3-adf3-8a9faebee4e3.FPKM.txt.gz	TCGA-HE-A5NK	KIRP	17.2568	22.7677	mixed
1efcbcf9-bea8-4592-816c-4aa0bdb75a28.FPKM.txt.gz	TCGA-UZ-A9Q0	KIRP	53.045	72.3003	mixed
ad42f69f-a6d5-4d13-b348-cf4541c87b7d.FPKM.txt.gz	TCGA-4A-A93W	KIRP	14.1375	-4.23408	pRCC-3
49025bb6-3da7-4e27-b8a3-c3815ede80eb.FPKM.txt.gz	TCGA-G7-6789	KIRP	-16.6905	-26.5093	pRCC
571143cf-c9f4-4490-8ff7-084ab5b297d3.FPKM.txt.gz	TCGA-SX-A7SL	KIRP	28.1267	29.0149	mixed
a219720c-41fa-4aae-87e2-42287a13622e.FPKM.txt.gz	TCGA-A4-A4ZT	KIRP	21.9605	23.7496	mixed
c898f9c0-3f1f-4c10-bca4-fa3d1b856029.FPKM.txt.gz	TCGA-SX-A7SR	KIRP	19.448	1.22851	pRCC-3
1702d861-9093-45b6-a0a8-4b729a082db6.FPKM.txt.gz	TCGA-BQ-7062	KIRP	23.7257	-2.67642	pRCC-3
6e4ad047-a669-440f-b45f-2fef73171994.FPKM.txt.gz	TCGA-UZ-A9PX	KIRP	24.7548	18.299	pRCC
39340015-dfac-4372-a7e5-e68236727c62.FPKM.txt.gz	TCGA-UZ-A9PK	KIRP	18.0232	-4.96092	pRCC-3
04d0500a-42f5-4030-8c6c-ab4e512d113b.FPKM.txt.gz	TCGA-BQ-7044	KIRP	30.2699	47.2909	mixed
3d9262fe-d823-4bfe-8d49-d64744de8850.FPKM.txt.gz	TCGA-BQ-7046	KIRP	34.0291	19.014	pRCC
bd337d64-aaac-43ed-bbd0-8730b2dd7d0a.FPKM.txt.gz	TCGA-AL-3473	KIRP	-46.3222	-49.8154	pRCC
ec7dd079-297e-40b3-b1ea-de78e750ecf3.FPKM.txt.gz	TCGA-MH-A857	KIRP	24.1148	4.64092	pRCC-3
100d44f3-8eca-4b57-8a27-480a72ee1461.FPKM.txt.gz	TCGA-B1-A657	KIRP	19.5465	-1.69047	pRCC-3
adc36ba8-6fa9-47b0-8ab8-0dc047351970.FPKM.txt.gz	TCGA-B9-4116	KIRP	-31.6589	-65.5421	pRCC-2
e1337bed-1fa2-4e98-8619-11dd65839e6f.FPKM.txt.gz	TCGA-2Z-A9JE	KIRP	18.8036	-11.6963	pRCC-3
f4a8ce7c-a9cf-42d4-b88c-736d3814e089.FPKM.txt.gz	TCGA-G7-7502	KIRP	22.3988	16.5786	pRCC
53d61714-a0fc-4bd6-bc04-b84cb0ce83b7.FPKM.txt.gz	TCGA-SX-A71S	KIRP	-25.7881	-56.472	pRCC-2
5268b288-0d2a-4363-86db-71eaff3bdcea.FPKM.txt.gz	TCGA-B1-A656	KIRP	31.0755	-7.76263	pRCC-3
4420ad53-b47c-4e60-9abe-bff8b2561946.FPKM.txt.gz	TCGA-A4-A5DU	KIRP	36.8442	36.5098	mixed
d209c552-3439-4745-ad68-e82675cc9aa9.FPKM.txt.gz	TCGA-G7-6792	KIRP	-34.3474	-12.048	pRCC-1
d3c581ae-231c-43f4-b72f-5795fe23172b.FPKM.txt.gz	TCGA-F9-A97G	KIRP	-26.0669	-71.5013	pRCC-2
993b0328-c88e-4909-bbb0-1bcdce13d2b6.FPKM.txt.gz	TCGA-UZ-A9PS	KIRP	12.5122	-6.33387	pRCC-3
6c55db73-80c2-4bc5-8082-195c5620cd14.FPKM.txt.gz	TCGA-BQ-5878	KIRP	-31.0975	-69.0588	pRCC-2
87750d4d-e6b4-41d2-b0e2-2d7aaeac6462.FPKM.txt.gz	TCGA-GL-7966	KIRP	-38.412	-67.8902	pRCC-2
5f8132cf-0430-467a-8e6c-982b390b35f4.FPKM.txt.gz	TCGA-A4-A5XZ	KIRP	23.3311	16.3379	pRCC
8a59ce51-e22d-4932-87b5-051230ac30a7.FPKM.txt.gz	TCGA-A4-8516	KIRP	10.7533	-5.3937	pRCC-3
5d5c9e4d-23d8-4e99-9722-fe5d5e35941d.FPKM.txt.gz	TCGA-B1-A654	KIRP	-15.5298	-50.3003	pRCC-2
f6ba6dae-9c7a-444e-8887-eea3d7f26315.FPKM.txt.gz	TCGA-A4-7997	KIRP	-32.5565	-63.9182	pRCC-2
f7b18d67-1e4e-46d3-8f70-e40863e56a39.FPKM.txt.gz	TCGA-P4-A5EB	KIRP	-24.053	-69.1241	pRCC-2
36359b4d-f015-45fb-a65a-c5bbe87f622c.FPKM.txt.gz	TCGA-GL-A59R	KIRP	-31.1401	-14.1281	pRCC-1
4f317009-8ba2-40aa-b795-9f4a91ceb982.FPKM.txt.gz	TCGA-P4-A5E8	KIRP	-25.3287	-3.41935	pRCC-1
d48d198d-fec1-4a92-9822-b03d77c8ea37.FPKM.txt.gz	TCGA-DW-7841	KIRP	11.5656	-4.99267	pRCC-3
48024be6-249c-472f-b366-f3dbe9c32219.FPKM.txt.gz	TCGA-B9-7268	KIRP	-47.5873	1.94806	pRCC-1
4cfa3e4c-3a86-4d76-b86f-a25686084858.FPKM.txt.gz	TCGA-DW-7963	KIRP	53.126	70.2613	mixed
7811acca-6d83-4d63-917e-fbfa33b25878.FPKM.txt.gz	TCGA-Y8-A895	KIRP	15.239	26.1284	mixed
37d661b5-6aa2-4a45-bd09-3dd08b296b43.FPKM.txt.gz	TCGA-GL-A9DE	KIRP	37.509	22.7813	mixed
2dec4bff-88e9-4017-b60c-f52ae0931964.FPKM.txt.gz	TCGA-B9-5155	KIRP	-22.5218	-50.4107	pRCC-2
362cf7cd-7408-43ba-8295-a6c72106170f.FPKM.txt.gz	TCGA-A4-A57E	KIRP	44.2058	27.8184	mixed
09614840-ead9-4542-89b8-ec8ff8950db0.FPKM.txt.gz	TCGA-5P-A9K6	KIRP	30.5188	49.6229	mixed
bd595078-3d80-429a-8f18-d1f1981ba302.FPKM.txt.gz	TCGA-F9-A7VF	KIRP	16.3044	-14.8584	pRCC-3
25bf1dc0-2731-4eb3-8ada-165cb82f6b1e.FPKM.txt.gz	TCGA-AL-3472	KIRP	37.7086	52.2537	mixed
7c52bc71-1caf-4d51-aec7-a1e08f9c31d2.FPKM.txt.gz	TCGA-BQ-7059	KIRP	25.5899	-6.28843	pRCC-3
c108fd9d-d117-41fb-9b5d-5eff76751837.FPKM.txt.gz	TCGA-BQ-7045	KIRP	37.3581	60.2567	mixed
1ad09a17-bea8-40b7-81a0-9b5f94da574c.FPKM.txt.gz	TCGA-2K-A9WE	KIRP	29.9295	-10.3742	pRCC-3
8039b179-b990-4963-b565-4a90afe89b0f.FPKM.txt.gz	TCGA-HE-A5NH	KIRP	-23.6319	-58.726	pRCC-2
72c70900-f879-4519-8bc4-23483122c2e5.FPKM.txt.gz	TCGA-IA-A83S	KIRP	27.3132	41.7215	mixed
fe964742-d9b9-4e82-bf49-6fff3e14df70.FPKM.txt.gz	TCGA-4A-A93Y	KIRP	30.2397	-11.5479	pRCC-3
80ae5192-3d8d-4a40-bbc7-93761883b084.FPKM.txt.gz	TCGA-HE-7128	KIRP	-19.4322	-1.85238	pRCC-1
fd2f27db-566f-4742-b498-c6ac2b68fe3f.FPKM.txt.gz	TCGA-IA-A40U	KIRP	22.4911	18.1985	pRCC
7d16d993-67f3-4f3a-af09-af0e4fd4c072.FPKM.txt.gz	TCGA-SX-A7SU	KIRP	14.4478	-4.93756	pRCC-3
acff4513-3a8a-412f-9613-5e2be365d58a.FPKM.txt.gz	TCGA-2Z-A9JP	KIRP	39.7395	64.504	mixed
a6b7bdf8-f51b-459b-bcdb-1eb3e0eb56a3.FPKM.txt.gz	TCGA-EV-5903	KIRP	-23.2958	-53.7594	pRCC-2
29da0dc3-f4c4-44c0-b3b1-3209fccf4e57.FPKM.txt.gz	TCGA-A4-A5Y1	KIRP	-28.5803	-52.7059	pRCC-2
438e23c7-f71b-436b-8270-9cbfcf283925.FPKM.txt.gz	TCGA-2Z-A9J6	KIRP	25.266	17.3263	pRCC
7f36aa84-d9a2-4820-8b0c-31668ff30367.FPKM.txt.gz	TCGA-BQ-7060	KIRP	30.8549	51.1012	mixed
77acfb74-9209-4f4c-9110-cd441e3920d0.FPKM.txt.gz	TCGA-P4-AAVM	KIRP	33.7835	57.8974	mixed
fa698ead-9c4d-4f90-856e-643f46a5fe0f.FPKM.txt.gz	TCGA-2Z-A9JG	KIRP	-22.8915	-15.153	pRCC-1
63ef0e0b-c1c5-456f-8d81-d9da92c22116.FPKM.txt.gz	TCGA-B9-5156	KIRP	-25.0544	-6.13633	pRCC-1
8546cb8a-fa49-47a4-9881-5b001572ef8d.FPKM.txt.gz	TCGA-2Z-A9JS	KIRP	-29.9961	-10.7875	pRCC-1
ac46a133-5c10-43e4-84b9-0cdcdaf5526e.FPKM.txt.gz	TCGA-UZ-A9PZ	KIRP	28.6842	31.4038	mixed
be0ed1d4-ca61-4574-9efe-0177b00c9f09.FPKM.txt.gz	TCGA-KV-A6GE	KIRP	39.4373	35.5736	mixed
5935af99-2969-4f1e-9ced-a359d86f3485.FPKM.txt.gz	TCGA-AL-3471	KIRP	48.9906	50.1575	mixed
7c6fb172-1162-477c-8be8-740bea044c84.FPKM.txt.gz	TCGA-DW-7842	KIRP	-33.3607	-63.8063	pRCC-2
f2d0a255-cfa5-491f-9f6f-95c7c26cc467.FPKM.txt.gz	TCGA-HE-7130	KIRP	-27.516	-58.1256	pRCC-2
32d0241a-e8cb-46d8-b659-e440010c4475.FPKM.txt.gz	TCGA-DW-7838	KIRP	-24.9932	-70.4833	pRCC-2
c9b7c74e-b910-4dfb-8f71-5f3eeee5ff77.FPKM.txt.gz	TCGA-G7-6793	KIRP	-34.1096	-68.6363	pRCC-2
a05ad788-3f8e-4b01-9ddd-fd6643efc4c7.FPKM.txt.gz	TCGA-5P-A9JY	KIRP	28.3839	30.8426	mixed
b8487bc9-f14b-40e4-b443-8624382b2121.FPKM.txt.gz	TCGA-IZ-A6M9	KIRP	17.5666	-14.8684	pRCC-3
ac5bbb54-b09d-430e-bba4-65ba9caf82f4.FPKM.txt.gz	TCGA-2Z-A9JD	KIRP	31.2388	50.2577	mixed
7d33e8dc-bb77-4448-8ef4-b4b6e1d67206.FPKM.txt.gz	TCGA-GL-A9DC	KIRP	-19.3754	-54.612	pRCC-2
aa1e3af8-db36-45a8-b15b-0b1ff726dcd3.FPKM.txt.gz	TCGA-UZ-A9PV	KIRP	17.5553	-0.787443	pRCC-3
d8d41f28-cb3b-49cb-80d3-a473886a1761.FPKM.txt.gz	TCGA-B9-4115	KIRP	11.6486	-8.08315	pRCC-3
6556bf1a-8c0a-414a-a75e-3dda0a819f1d.FPKM.txt.gz	TCGA-2Z-A9JN	KIRP	34.6436	54.9581	mixed
21d52318-3b01-49dc-aa80-59426c05281c.FPKM.txt.gz	TCGA-Y8-A894	KIRP	-22.1295	-50.9759	pRCC-2
0e0cf108-f7ff-412b-8840-1dd1fce76d6b.FPKM.txt.gz	TCGA-A4-8312	KIRP	10.729	26.3074	mixed
7785d0df-031a-4f2f-9975-833f57f5c767.FPKM.txt.gz	TCGA-B3-3925	KIRP	-25.8417	-26.3646	pRCC
dc63da49-8faf-4912-aa74-f37154384746.FPKM.txt.gz	TCGA-GL-6846	KIRP	34.1105	40.4899	mixed
85d6e845-7e0b-49e9-90df-43b8b83d839c.FPKM.txt.gz	TCGA-BQ-7053	KIRP	31.0165	18.6704	pRCC
51704b89-eb0c-48bb-931f-170651def40e.FPKM.txt.gz	TCGA-BQ-5885	KIRP	34.0338	30.2251	mixed
7b2c7499-15c0-4926-a12c-4561df34954b.FPKM.txt.gz	TCGA-5P-A9KH	KIRP	17.7262	30.1094	mixed
31c45ffe-dfa0-4905-9d75-e1e22b7a6e69.FPKM.txt.gz	TCGA-HE-7129	KIRP	-22.0011	-54.5218	pRCC-2
7ffecc62-22a9-43fc-827f-151ebb62bc81.FPKM.txt.gz	TCGA-DZ-6133	KIRP	-26.1027	-54.6135	pRCC-2
c7027a32-8b18-4d8d-a9d1-ec1365041b97.FPKM.txt.gz	TCGA-5P-A9JZ	KIRP	35.1975	18.6015	pRCC
50fa6505-9e58-4a26-9111-102981e9f211.FPKM.txt.gz	TCGA-V9-A7HT	KIRP	23.9031	-2.8591	pRCC-3
9f88f85d-3c23-4389-b488-f0b69f651301.FPKM.txt.gz	TCGA-P4-A5E6	KIRP	24.1217	43.7055	mixed
0ec64cf6-1981-45dc-a04d-8ecbdc6f550b.FPKM.txt.gz	TCGA-HE-A5NF	KIRP	33.4291	52.548	mixed
8dd52cc4-e9f8-485a-8135-adb966c4a484.FPKM.txt.gz	TCGA-G7-A8LE	KIRP	-23.2022	-55.4517	pRCC-2
28173f93-70cd-45b5-958e-5254bbc98089.FPKM.txt.gz	TCGA-5P-A9JV	KIRP	-29.0623	-28.8144	pRCC
e71a1335-d494-46f8-b507-a7b207a01a29.FPKM.txt.gz	TCGA-Y8-A8RZ	KIRP	30.2524	40.5259	mixed
419e243f-d1b9-40a4-a164-b11aa2655f92.FPKM.txt.gz	TCGA-GL-7773	KIRP	-21.8703	-58.1943	pRCC-2
97c1050f-b055-4466-9cdb-4b6db9acf919.FPKM.txt.gz	TCGA-A4-8518	KIRP	46.8701	60.2256	mixed
d29a3b20-5097-4056-8b1d-e5520a655a7c.FPKM.txt.gz	TCGA-SX-A7SO	KIRP	30.0643	36.8124	mixed
f58dd09b-3d4d-4608-a88a-b2a0c92410c6.FPKM.txt.gz	TCGA-UZ-A9PR	KIRP	-24.54	-54.9236	pRCC-2
ece0fe94-ea0b-4d38-bd30-a6bf9c1f3367.FPKM.txt.gz	TCGA-UZ-A9PJ	KIRP	-22.2017	-55.8636	pRCC-2
a44f80d5-ca03-488e-82dd-64022e22cf94.FPKM.txt.gz	TCGA-Y8-A896	KIRP	14.2519	15.4102	pRCC
2fc3d9c9-9d0c-47b4-b6f6-b0e45b0c9cd5.FPKM.txt.gz	TCGA-BQ-5887	KIRP	7.21112	-22.957	pRCC
5079781b-14aa-4ff7-8ab8-b251e34a8eba.FPKM.txt.gz	TCGA-B3-4104	KIRP	-1.16081	-13.0666	pRCC
0b38743f-1a39-4653-8d59-02906a3316e1.FPKM.txt.gz	TCGA-G7-7501	KIRP	-4.19032	-45.3034	pRCC
7489c557-4c73-48d4-8fbb-3b5d029cf8a9.FPKM.txt.gz	TCGA-B9-A8YI	KIRP	34.5715	58.514	mixed
f2b1dbae-e5d1-48fd-9241-f93c172e6099.FPKM.txt.gz	TCGA-MH-A856	KIRP	32.2273	21.1362	mixed
7c95d000-4e57-457b-b853-91fedb197c8d.FPKM.txt.gz	TCGA-A4-7286	KIRP	34.7867	30.8159	mixed
239933ad-ca2c-4853-91bd-7525ffe88150.FPKM.txt.gz	TCGA-SX-A71U	KIRP	17.6387	-0.863891	pRCC-3
2f7906be-c9db-4eb3-87a4-e0acf72edd0e.FPKM.txt.gz	TCGA-BQ-7050	KIRP	31.6214	17.895	pRCC
dbc8d48d-6bd1-4d25-bd18-df8801b657f2.FPKM.txt.gz	TCGA-A4-8311	KIRP	39.7903	51.1899	mixed
df791926-50c1-42b5-bd66-a053cda767cc.FPKM.txt.gz	TCGA-MH-A561	KIRP	-21.1918	-60.8556	pRCC-2
dfdb90e0-bcf1-4cc6-866e-d81cfc5d9039.FPKM.txt.gz	TCGA-B1-A47O	KIRP	32.4434	53.4613	mixed
f1d0dfc0-9d5f-415e-8a81-84e1c3b63609.FPKM.txt.gz	TCGA-UZ-A9PP	KIRP	-30.6556	-11.9514	pRCC-1
1c261173-3a2b-4eed-abce-692e9b3f15fe.FPKM.txt.gz	TCGA-UZ-A9PL	KIRP	-27.7522	-20.304	pRCC-1
149735c0-c26e-4983-8053-1582c706f9ed.FPKM.txt.gz	TCGA-B9-A5W7	KIRP	-27.8228	-54.5533	pRCC-2
756f4bf6-333d-4708-a17d-8b4857c46dd1.FPKM.txt.gz	TCGA-SX-A7SS	KIRP	53.2933	68.5108	mixed
b20e4a85-9795-44e7-bf6b-6cce4317f45f.FPKM.txt.gz	TCGA-UN-AAZ9	KIRP	-30.989	-57.7637	pRCC-2
fbb0d66d-f8c5-42b1-8fae-f432b06bddde.FPKM.txt.gz	TCGA-5P-A9K4	KIRP	-29.1175	-12.6365	pRCC-1
cffafb21-0cda-4056-ba0b-8ada6ea68957.FPKM.txt.gz	TCGA-A4-A5Y0	KIRP	32.9014	59.1519	mixed
f440449e-a22f-49db-9206-9e615bc1dfc0.FPKM.txt.gz	TCGA-HE-A5NJ	KIRP	20.3392	22.9259	mixed
983d24b1-12b0-43a6-8453-4c3102fe6d9e.FPKM.txt.gz	TCGA-BQ-7055	KIRP	42.1364	48.171	mixed
c7e25806-b532-43f0-bf5d-4d55c36a8e59.FPKM.txt.gz	TCGA-A4-7828	KIRP	-36.0973	-63.2702	pRCC-2
8f7dcfcf-f912-4ef7-8bc4-c8a689bd7e82.FPKM.txt.gz	TCGA-BQ-5881	KIRP	50.5768	72.8216	mixed
60da5b9c-f663-414c-88f7-98a21ddffd15.FPKM.txt.gz	TCGA-2Z-A9J2	KIRP	44.4457	63.174	mixed
1d4e6a0a-f24c-42dc-9bb4-f788dd1ea183.FPKM.txt.gz	TCGA-F9-A8NY	KIRP	-34.699	-69.5122	pRCC-2
c6b9b16f-e8c4-4e8b-8369-4965ed94c04f.FPKM.txt.gz	TCGA-MH-A560	KIRP	42.1808	61.9954	mixed
891a21c3-db33-46bf-83a8-412de8537f2b.FPKM.txt.gz	TCGA-DW-7837	KIRP	18.8367	0.893015	pRCC-3
fb8f9097-1c0d-4b75-a7ac-3056c6f11d33.FPKM.txt.gz	TCGA-DW-7840	KIRP	37.8731	31.7718	mixed
91bad16d-bded-491a-95b4-f21ff7242a0e.FPKM.txt.gz	TCGA-MH-A55Z	KIRP	35.3786	47.0982	mixed
7c01e365-30b2-4020-a7e7-17dad20035c0.FPKM.txt.gz	TCGA-IA-A83V	KIRP	28.1342	-7.91336	pRCC-3
058e5666-b35d-4a9f-aef0-34570e18f2fe.FPKM.txt.gz	TCGA-B9-4117	KIRP	0.137389	2.56717	pRCC
1cdddd9d-ec01-4323-86c9-977e1fa8c45e.FPKM.txt.gz	TCGA-B3-4103	KIRP	-0.257451	3.08101	pRCC
78063b18-e580-4b2b-b044-cda9a78c3d86.FPKM.txt.gz	TCGA-BQ-5894	KIRP	-34.1003	-66.1193	pRCC-2
8eadd747-079d-40b1-ae55-e7b8ad49f9d6.FPKM.txt.gz	TCGA-AL-3467	KIRP	-35.3075	-60.5378	pRCC-2
ebac55d9-36dc-4632-8d99-a25464346630.FPKM.txt.gz	TCGA-AT-A5NU	KIRP	15.2584	21.2998	mixed
5a0b1c85-c388-4c4a-b0f9-24a628e59895.FPKM.txt.gz	TCGA-BQ-5883	KIRP	36.9255	19.8062	pRCC
be0ccd3b-6e6d-4720-978f-c0c5fa71d964.FPKM.txt.gz	TCGA-2Z-A9J7	KIRP	16.4684	-9.75865	pRCC-3
7ff8b431-ed46-4867-a226-eeeba158ab08.FPKM.txt.gz	TCGA-DZ-6135	KIRP	-18.5157	-62.9	pRCC-2
a5e07df6-2166-422f-b852-dc5da2e3a876.FPKM.txt.gz	TCGA-UZ-A9PM	KIRP	24.5696	43.3986	mixed
b70dffed-c7d6-4121-b0f6-fa08fb7638dd.FPKM.txt.gz	TCGA-PJ-A5Z9	KIRP	-22.3195	-9.41121	pRCC-1
83d5c605-b415-4743-b4ec-e8a376b93250.FPKM.txt.gz	TCGA-F9-A4JJ	KIRP	-26.8433	-15.259	pRCC-1
6790ad16-e56e-4a72-b7ff-0e262c2938ff.FPKM.txt.gz	TCGA-J7-6720	KIRP	21.4721	2.04243	pRCC-3
bdc6620a-b937-45ba-b7c6-7939c6cda0e0.FPKM.txt.gz	TCGA-AL-A5DJ	KIRP	-27.5514	-72.0592	pRCC-2
60698050-9b14-4ba9-b015-0edbd1a869cc.FPKM.txt.gz	TCGA-5P-A9K8	KIRP	-32.7161	-14.2285	pRCC-1
c83a27b2-98cf-4a30-8cae-802c336f24f3.FPKM.txt.gz	TCGA-BQ-5892	KIRP	-27.2951	-21.8627	pRCC-1
f9a769fa-23ed-4e39-9acd-306e9afcdc7d.FPKM.txt.gz	TCGA-A4-7915	KIRP	-24.0659	-60.1003	pRCC-2
992df1bb-d4c6-4bb2-82c0-f93af6f212d2.FPKM.txt.gz	TCGA-2Z-A9JO	KIRP	45.1351	61.3408	mixed
390219a7-b0fb-4ef6-95d0-71e705e49bfe.FPKM.txt.gz	TCGA-WN-A9G9	KIRP	39.9974	42.6902	mixed
f1228d7b-6703-45b5-8675-93601a3e17c0.FPKM.txt.gz	TCGA-SX-A7SQ	KIRP	-19.0017	-53.2787	pRCC-2
9cd571a0-0fd0-46c7-84b9-9ec95beb4ac5.FPKM.txt.gz	TCGA-Y8-A8S0	KIRP	-30.9174	-10.1692	pRCC-1
0aae8953-d198-4e4e-a44e-b2eaad25b85d.FPKM.txt.gz	TCGA-2Z-A9JM	KIRP	23.9345	17.456	pRCC
b581fdd2-ede2-422b-817d-7c42d64a293c.FPKM.txt.gz	TCGA-KV-A74V	KIRP	-23.1505	-9.35163	pRCC-1
890c741a-d417-4d86-9068-4b8805518acb.FPKM.txt.gz	TCGA-BQ-7056	KIRP	43.256	48.9887	mixed
2f472f0e-99d7-4e14-b488-964bf8c02faf.FPKM.txt.gz	TCGA-G7-6797	KIRP	-32.1072	-17.2855	pRCC-1
162df6f6-1c8e-4929-9d4e-9d3c3d329d43.FPKM.txt.gz	TCGA-GL-A4EM	KIRP	49.4828	63.8447	mixed
0a6c43bd-9668-409e-a61a-f2e913766784.FPKM.txt.gz	TCGA-BQ-5888	KIRP	27.5994	52.16	mixed
cf588761-e56a-4633-9c47-d4720022feb2.FPKM.txt.gz	TCGA-DW-7836	KIRP	-21.3143	-51.47	pRCC-2
c66a4fc5-9935-47cd-b72b-5f013436e531.FPKM.txt.gz	TCGA-A4-7734	KIRP	-34.3088	-64.2598	pRCC-2
66b436bb-4a2c-43dc-9af9-7ad55fda594a.FPKM.txt.gz	TCGA-A4-8310	KIRP	-37.0754	-18.1799	pRCC-1
85b1ee20-f35b-4d08-8072-f722edad2eef.FPKM.txt.gz	TCGA-DZ-6132	KIRP	-25.7536	-69.7015	pRCC-2
5ef7ffcb-1938-449a-a082-2b2b04adbafe.FPKM.txt.gz	TCGA-UZ-A9PU	KIRP	17.2422	-2.63641	pRCC-3
ba1a9f7c-9f81-4393-a99b-801f9d3807a6.FPKM.txt.gz	TCGA-A4-A48D	KIRP	54.1846	53.6935	mixed
e4a5faf6-8794-41ce-b475-ad0506665413.FPKM.txt.gz	TCGA-G7-6796	KIRP	41.9401	56.0918	mixed
d40bae5d-74ea-4f68-890b-38ccc04e3e33.FPKM.txt.gz	TCGA-F9-A7Q0	KIRP	-22.6085	-12.8635	pRCC-1
a8ec4173-263a-4cb7-bf85-ae68a1151eeb.FPKM.txt.gz	TCGA-BQ-5882	KIRP	-24.9409	-17.1422	pRCC-1
c4b33860-c481-47cd-a6e2-9f587c007389.FPKM.txt.gz	TCGA-B9-A8YH	KIRP	-25.4353	-9.90023	pRCC-1
02f80b77-c836-4b00-a9c3-efd760d093b1.FPKM.txt.gz	TCGA-SX-A7SN	KIRP	13.4061	-2.51748	pRCC-3
13918b1d-75f3-4195-83f2-cf64ab4359b9.FPKM.txt.gz	TCGA-P4-A5EA	KIRP	27.4503	49.1703	mixed
de0262c2-bccb-418d-acc3-4ce4afe3e78e.FPKM.txt.gz	TCGA-B9-A5W9	KIRP	-26.4151	-14.4597	pRCC-1
2d197eef-91aa-442e-aecd-6fc7c699f802.FPKM.txt.gz	TCGA-B1-A47M	KIRP	17.5988	-11.0903	pRCC-3
4e90f280-4e74-44d8-b94d-00d19599e3eb.FPKM.txt.gz	TCGA-2Z-A9JR	KIRP	-25.4722	-8.64972	pRCC-1
d3542f90-6a65-40e4-9f2c-6ae5df3adc8d.FPKM.txt.gz	TCGA-BQ-7051	KIRP	-31.9043	-68.11	pRCC-2
d16c7be5-6403-4636-99dc-bedacdca9772.FPKM.txt.gz	TCGA-BQ-5886	KIRP	51.3963	67.4533	mixed
a05a44de-762a-4016-9f8e-7096aeb96250.FPKM.txt.gz	TCGA-BQ-5884	KIRP	-30.3293	-51.4205	pRCC-2
a135ec85-bc99-4f95-9dd2-495d1d2d0b9e.FPKM.txt.gz	TCGA-BQ-5879	KIRP	-29.9688	-69.7077	pRCC-2
54f22008-5e46-4ec3-b21f-d053bdef337c.FPKM.txt.gz	TCGA-P4-AAVO	KIRP	21.8712	44.3785	mixed
8e82eab4-5a65-47ba-aa82-178159859ba5.FPKM.txt.gz	TCGA-IZ-8196	KIRP	-23.2869	-56.3626	pRCC-2
6d389b94-8087-4a73-a91d-34b042933ff9.FPKM.txt.gz	TCGA-2Z-A9J9	KIRP	-31.1914	-57.1046	pRCC-2
f16aa63a-2c4d-48c3-948b-013de8833a30.FPKM.txt.gz	TCGA-G7-6790	KIRP	14.2964	0.704238	pRCC-3
e6f99fd8-5b05-45f8-934b-b1c49cfe5296.FPKM.txt.gz	TCGA-AL-7173	KIRP	15.3568	-0.895503	pRCC-3
38f141c2-4d24-45a7-bc7f-ecdba7082f72.FPKM.txt.gz	TCGA-P4-A5ED	KIRP	39.246	25.4147	mixed
b9526f14-ff07-4af1-91cd-f724d1761853.FPKM.txt.gz	TCGA-SX-A71V	KIRP	30.3276	38.69	mixed
0c62cc5b-b61f-4a28-8b42-67407c1e5b83.FPKM.txt.gz	TCGA-G7-A8LC	KIRP	38.6801	34.7085	mixed
16b0362f-9205-49dc-9e9e-8ec7a0ffcf88.FPKM.txt.gz	TCGA-A4-7287	KIRP	-5.12782	-20.4745	pRCC
682a59ed-c1d8-41d6-bbaa-761a3c56c42f.FPKM.txt.gz	TCGA-P4-A5E7	KIRP	-27.3585	-12.2958	pRCC-1
07ebbb90-afd6-4dcd-9248-8eb28a7baa75.FPKM.txt.gz	TCGA-SX-A71R	KIRP	37.7772	53.257	mixed
abbfed03-c0bd-40b4-820e-2386aa6e7850.FPKM.txt.gz	TCGA-Y8-A8S1	KIRP	30.9739	-9.44897	pRCC-3
3d8a6f49-654a-4f69-93d0-5c7f4f2159f6.FPKM.txt.gz	TCGA-B9-A5W8	KIRP	-7.23847	-36.3237	pRCC
ff74d05f-7996-4a5f-bbe3-3e2ad2d2d0bc.FPKM.txt.gz	TCGA-G7-A4TM	KIRP	-29.2322	-9.61338	pRCC-1
f887d61a-bb90-4bfe-aa1f-1ff933fedcf0.FPKM.txt.gz	TCGA-B9-4113	KIRP	14.456	5.19941	pRCC
2455d484-6a4b-4bc7-b871-cbcd9ed7a8ca.FPKM.txt.gz	TCGA-A4-7288	KIRP	-47.5871	1.94874	pRCC-1
4cf63dd3-13a6-4f2a-a560-70f793d9b525.FPKM.txt.gz	TCGA-BQ-7061	KIRP	29.0126	38.3266	mixed
376b5370-e44b-47fa-b878-b48d6899e7a5.FPKM.txt.gz	TCGA-SX-A7SP	KIRP	28.9039	40.0339	mixed
08d405ce-f557-424b-bef3-7acd7aeb1f51.FPKM.txt.gz	TCGA-2Z-A9J3	KIRP	15.6877	26.7815	mixed
da2401e1-272d-4c13-8c48-7cb9d25f8d03.FPKM.txt.gz	TCGA-A4-8630	KIRP	31.42	16.7345	pRCC
e9cf91c3-db89-4855-9d40-d66f9fb49225.FPKM.txt.gz	TCGA-5P-A9K9	KIRP	26.867	19	pRCC
deeb9352-39d3-418c-a167-30735e6d4254.FPKM.txt.gz	TCGA-BQ-5891	KIRP	-39.3294	-65.485	pRCC-2
11a60c12-2fa4-4199-8dbb-f1865fd4c1bd.FPKM.txt.gz	TCGA-A4-A772	KIRP	-26.5125	-8.3289	pRCC-1
cebea1c0-97ce-4bc0-a3df-b953aac4db63.FPKM.txt.gz	TCGA-GL-8500	KIRP	-35.2473	-18.0639	pRCC-1
36510044-fbb9-40dc-bce9-edfb2673a648.FPKM.txt.gz	TCGA-J7-A8I2	KIRP	54.3543	66.1731	mixed
ec2c1849-c1c0-45f0-91f5-724f587fd9ed.FPKM.txt.gz	TCGA-B1-7332	KIRP	-27.2408	-6.70484	pRCC-1
14dcd46a-2608-4843-8c78-d9bf58e24bf7.FPKM.txt.gz	TCGA-A4-A7UZ	KIRP	16.7561	-3.45468	pRCC-3
9e2a71b9-8f43-4fef-8fa6-ef4113521903.FPKM.txt.gz	TCGA-PJ-A5Z8	KIRP	22.9179	-0.967681	pRCC-3
4b74c355-7a7b-46a1-b4e8-7dd61c02cfda.FPKM.txt.gz	TCGA-2Z-A9JT	KIRP	57.7871	53.2817	mixed
2c0e8dcf-b1ca-4d61-885f-039e5e8bcf63.FPKM.txt.gz	TCGA-MH-A55W	KIRP	13.4248	21.8912	mixed
d8d4ed0e-e48e-4814-a750-3b6cd1fd470d.FPKM.txt.gz	TCGA-BQ-5875	KIRP	28.9232	45.2392	mixed
4d47757a-460a-4617-a360-d2619d510c69.FPKM.txt.gz	TCGA-DW-5560	KIRP	40.2234	45.8364	mixed
e749c448-20fb-4732-b8ee-c74177485245.FPKM.txt.gz	TCGA-G7-A8LD	KIRP	-31.4832	-17.1018	pRCC-1
6df7df4d-938a-4ad6-a5a3-a51ba0b7dec2.FPKM.txt.gz	TCGA-MH-A854	KIRP	-16.1814	-50.642	pRCC-2
318310b3-2436-4533-b738-00477eafad0a.FPKM.txt.gz	TCGA-A4-8517	KIRP	31.435	51.9924	mixed
ff4c5ac9-fd9a-40a9-9d70-1c890ca04332.FPKM.txt.gz	TCGA-2Z-A9JQ	KIRP	19.4159	-13.4942	pRCC-3
643a2bf7-bfb7-4057-9e98-0c5fb479d052.FPKM.txt.gz	TCGA-P4-AAVL	KIRP	-18.4083	-51.6472	pRCC-2
61b868da-01da-4d25-b48a-ee5ec18ebc87.FPKM.txt.gz	TCGA-2Z-A9J5	KIRP	29.8859	-7.34879	pRCC-3
f14c66fc-5f6d-4767-b48b-27d6a87caf99.FPKM.txt.gz	TCGA-P4-AAVK	KIRP	37.2861	24.6987	mixed
82a740bb-803a-4cb7-a2ea-ec44b578de62.FPKM.txt.gz	TCGA-SX-A71W	KIRP	15.1018	-3.03951	pRCC-3
8ad07d37-fdcb-4396-ab8f-42915d6fd2f8.FPKM.txt.gz	TCGA-5P-A9KA	KIRP	-17.1525	-61.6787	pRCC-2
e4136eec-5645-4e72-a526-380bbe1242a2.FPKM.txt.gz	TCGA-2Z-A9JK	KIRP	13.9144	2.41744	pRCC-3
253e18cb-e9cc-4571-a802-d2d49f05df47.FPKM.txt.gz	TCGA-A4-7584	KIRP	30.6121	45.4346	mixed
dba2964e-2676-4aca-af36-5de4bd1036b9.FPKM.txt.gz	TCGA-G7-A8LB	KIRP	53.9738	59.8095	mixed
b4436726-df11-410d-862e-aa54105a8c3e.FPKM.txt.gz	TCGA-AL-3466	KIRP	24.725	33.9826	mixed
8ca718d6-8075-4e98-aaca-bc467dabc482.FPKM.txt.gz	TCGA-A4-7732	KIRP	34.7197	21.9342	mixed
eb8075bd-a772-4ddf-b259-24dee752f8c6.FPKM.txt.gz	TCGA-B1-5398	KIRP	28.698	-10.1222	pRCC-3
742a7f53-9d79-434c-b796-c5bdfc87c16d.FPKM.txt.gz	TCGA-B9-4617	KIRP	45.2559	66.7811	mixed
278da268-fdbd-424d-8525-1b187a9687f5.FPKM.txt.gz	TCGA-J7-8537	KIRP	-26.5127	-70.1972	pRCC-2
468659db-5a77-4810-a6af-3bcb9244dbb8.FPKM.txt.gz	TCGA-DW-5561	KIRP	31.7132	23.2043	mixed
282d5085-1fdd-4040-af5d-35ac644e5235.FPKM.txt.gz	TCGA-BQ-5889	KIRP	16.5921	22.71	mixed
76755541-6a18-45d4-b4c5-13785ca9c586.FPKM.txt.gz	TCGA-MH-A855	KIRP	34.7847	19.3065	pRCC
100de467-b07f-43e8-b1a5-7d37ef9cc02e.FPKM.txt.gz	TCGA-5P-A9K2	KIRP	51.9175	68.6056	mixed
09d2017c-a970-4c0f-83bc-d85cef66fa37.FPKM.txt.gz	TCGA-5P-A9KC	KIRP	-21.1044	-2.15711	pRCC-1
11026b22-3c57-4fe8-864f-ca744c9d9857.FPKM.txt.gz	TCGA-IZ-A6M8	KIRP	26.347	-9.28029	pRCC-3
fa7ca47b-d00c-4874-9fee-10bda0df72d2.FPKM.txt.gz	TCGA-HE-A5NL	KIRP	50.425	60.8584	mixed
890e77af-4b9d-417b-8cc1-7c3365155acb.FPKM.txt.gz	TCGA-B1-A655	KIRP	34.9901	20.5952	pRCC
11399f33-d231-4ce6-9b3f-319a3b16c000.FPKM.txt.gz	TCGA-KL-8340	KICH	48.6122	53.4883	mixed
21a8c3f3-7132-4ebd-bcb1-4af83d968039.FPKM.txt.gz	TCGA-KN-8426	KICH	43.9008	58.3301	mixed
5a3464e6-9879-4053-9ef3-0247533383f3.FPKM.txt.gz	TCGA-KL-8324	KICH	44.4398	56.1856	mixed
6de5c53f-653d-42e1-a5cc-2d0de7f59111.FPKM.txt.gz	TCGA-KL-8341	KICH	13.971	20.0681	chRCC
e8c9698c-db12-4332-a58e-3e975aba9083.FPKM.txt.gz	TCGA-KN-8424	KICH	18.7341	30.128	mixed
13857c66-b6d2-41f7-86c3-fa031e7db8f6.FPKM.txt.gz	TCGA-KO-8408	KICH	44.1249	57.276	mixed
29b74911-cb77-45a2-85c4-57450e354b46.FPKM.txt.gz	TCGA-KN-8432	KICH	-2.16173	2.84985	chRCC
59adb2f8-471e-4e6c-a4a7-3c1943d1ea02.FPKM.txt.gz	TCGA-KN-8425	KICH	46.6067	51.507	mixed
56bb3b94-ceb1-4f7d-b424-53c3ded5a82e.FPKM.txt.gz	TCGA-KO-8413	KICH	36.091	40.1511	mixed
ac524bc1-106f-4fe9-9a60-daac252c8d37.FPKM.txt.gz	TCGA-KM-8476	KICH	54.8086	68.3017	mixed
6a544c7e-f947-4181-9842-8e56fe74f906.FPKM.txt.gz	TCGA-KL-8332	KICH	47.7199	53.1828	mixed
5d355699-e6e6-4506-8454-be80d53bf264.FPKM.txt.gz	TCGA-KM-8443	KICH	53.617	56.6526	mixed
8f03eded-6adf-4b8e-97d8-91a26f584d9c.FPKM.txt.gz	TCGA-KO-8416	KICH	56.9728	59.8481	mixed
a0122698-a070-4c6e-8e9c-d0d4e79b1f4a.FPKM.txt.gz	TCGA-KL-8334	KICH	21.3605	29.3137	mixed
3983b28c-bb2d-419e-8223-d761ee21deca.FPKM.txt.gz	TCGA-KN-8436	KICH	41.9659	59.0422	mixed
b8d1605e-74fd-4940-9206-2cd7f572e32f.FPKM.txt.gz	TCGA-KN-8418	KICH	21.2514	28.1233	mixed
e24289c6-7bf1-41b8-a30a-47ff254ef336.FPKM.txt.gz	TCGA-KL-8337	KICH	50.2765	52.7446	mixed
c55ab0ca-c8e7-4404-8315-4df832b08809.FPKM.txt.gz	TCGA-KL-8326	KICH	55.4683	67.066	mixed
cdfc4923-77f9-4097-86bd-049e170f0e7c.FPKM.txt.gz	TCGA-KL-8333	KICH	25.4755	10.0604	chRCC
9b984d8f-dacc-4fff-895a-586fea6543e8.FPKM.txt.gz	TCGA-KL-8342	KICH	49.1904	52.6785	mixed
82b01e39-9a1e-450b-90cb-7131ae0960d2.FPKM.txt.gz	TCGA-KN-8419	KICH	37.2658	56.6239	mixed
2fd32b72-d321-40e3-9ce8-aeacfb284ce9.FPKM.txt.gz	TCGA-KN-8435	KICH	23.8417	6.81026	chRCC
4d1d5980-606e-4796-9791-0373ef627b52.FPKM.txt.gz	TCGA-KO-8404	KICH	-16.2815	-43.8281	chRCC
50eaccac-d887-48b3-abbe-12326fb84888.FPKM.txt.gz	TCGA-KL-8339	KICH	5.35091	-3.47918	chRCC
89a69fd3-3cc3-4624-8f99-787520afb214.FPKM.txt.gz	TCGA-KL-8345	KICH	54.4469	50.865	mixed
1315d3ca-da06-40e7-b112-bb6dec37bee2.FPKM.txt.gz	TCGA-KM-8438	KICH	53.6729	64.0396	mixed
a1936577-b5da-465b-929a-37dde53f28ad.FPKM.txt.gz	TCGA-KO-8415	KICH	43.1685	58.2181	mixed
3baace9e-4b01-4029-a3d3-a93c6040bcee.FPKM.txt.gz	TCGA-KN-8428	KICH	23.8913	4.89673	chRCC
fd092560-69e3-49b1-9f20-cd3431fd5289.FPKM.txt.gz	TCGA-KO-8406	KICH	32.1685	37.92	mixed
f3e669c1-50e3-485f-9a4c-f365024fceff.FPKM.txt.gz	TCGA-KN-8434	KICH	35.6483	41.8578	mixed
9e6d9051-8527-451c-af83-978a7300488f.FPKM.txt.gz	TCGA-KO-8403	KICH	55.3242	61.2166	mixed
ddbfd59d-428b-4ad9-9f0f-5c8f2ba83fb3.FPKM.txt.gz	TCGA-KL-8336	KICH	32.5874	41.9324	mixed
d397607b-1655-47a8-91d4-eb6271da53d9.FPKM.txt.gz	TCGA-KN-8433	KICH	48.5349	70.8614	mixed
aad4394b-9461-4fda-a23a-f9a61541d674.FPKM.txt.gz	TCGA-KM-8441	KICH	28.9822	54.3982	mixed
76b80383-6cc2-412e-a471-169e1a09ad1f.FPKM.txt.gz	TCGA-KN-8421	KICH	46.0395	38.9758	mixed
5556b0ba-be9d-4084-b7e1-7146d452f1cd.FPKM.txt.gz	TCGA-KL-8323	KICH	35.3017	42.6479	mixed
2e39cac1-1efe-4271-a46d-36e9cf438903.FPKM.txt.gz	TCGA-KL-8335	KICH	49.4889	58.4343	mixed
9625fc9b-7783-4f74-a2dd-cd13ead7dd96.FPKM.txt.gz	TCGA-KL-8328	KICH	48.9274	57.1119	mixed
7e22f0df-ed49-46ca-ad24-0876cb27cf73.FPKM.txt.gz	TCGA-KL-8329	KICH	20.5645	29.9902	mixed
9210d7e9-520b-4064-bdd7-f5fa263ab7ea.FPKM.txt.gz	TCGA-KN-8429	KICH	20.1558	29.0169	mixed
f8746c35-b4bc-46a5-9ceb-ab5bd686161c.FPKM.txt.gz	TCGA-KN-8423	KICH	26.9832	20.3754	chRCC
8ec5a017-d4e6-401f-b057-85583a8e891c.FPKM.txt.gz	TCGA-KO-8414	KICH	46.3678	56.0969	mixed
f50e52a0-e0d6-446a-91c2-19664a38c6b7.FPKM.txt.gz	TCGA-KM-8442	KICH	16.02	30.8362	mixed
2a39baf7-6139-4145-af0d-6329ed77e694.FPKM.txt.gz	TCGA-KL-8331	KICH	49.8948	54.2429	mixed
90987e6e-84c8-4c60-ba60-6fae2fabe597.FPKM.txt.gz	TCGA-KL-8338	KICH	50.7092	58.5423	mixed
019eee85-e3af-43e1-98d6-6b81211777b0.FPKM.txt.gz	TCGA-KN-8431	KICH	54.3862	62.0625	mixed
7087528d-d258-43aa-b9c2-e2116d035a24.FPKM.txt.gz	TCGA-KL-8325	KICH	19.3033	6.59545	chRCC
32f823b8-50ab-463e-961b-0e1b6aad0cde.FPKM.txt.gz	TCGA-KO-8411	KICH	22.2946	29.6456	mixed
69d4e5d4-0d59-4720-8501-4a9020caa2d3.FPKM.txt.gz	TCGA-KL-8346	KICH	50.4569	60.6749	mixed
5986be36-abb8-4947-bd63-60d09d793821.FPKM.txt.gz	TCGA-KL-8344	KICH	19.0775	19.9235	chRCC
444e3512-7c59-4fe9-a195-05ea1ac0c9c0.FPKM.txt.gz	TCGA-KO-8410	KICH	45.9593	38.4941	mixed
269166c0-3519-4747-bb74-a98f673b06bc.FPKM.txt.gz	TCGA-KN-8430	KICH	37.5884	45.2512	mixed
14490713-0374-457d-9cb9-bbb1dba3594d.FPKM.txt.gz	TCGA-KL-8343	KICH	42.909	33.3601	mixed
fc0c0ef7-22e9-4186-9e04-d46ff8934747.FPKM.txt.gz	TCGA-KO-8409	KICH	51.2734	71.1825	mixed
16c25e30-6e3d-401c-90c3-053af280fbb2.FPKM.txt.gz	TCGA-KN-8437	KICH	40.5591	54.6633	mixed
ae6bc5cc-3d10-4cf1-a58c-ba51f2764aa9.FPKM.txt.gz	TCGA-KM-8440	KICH	54.6004	50.887	mixed
401beb60-1256-4cac-ab66-f5a25ca8e3a6.FPKM.txt.gz	TCGA-KO-8407	KICH	49.6776	55.3352	mixed
d728d3c9-c5fb-4112-8239-4bb211d6770c.FPKM.txt.gz	TCGA-KM-8477	KICH	51.6115	48.4721	mixed
ae623b24-501b-4d3f-adff-745d95205a5c.FPKM.txt.gz	TCGA-KN-8427	KICH	-41.9939	-67.6865	chRCC
96fd0f54-7ac3-4e83-8144-12e1e7ffdee8.FPKM.txt.gz	TCGA-KL-8330	KICH	17.079	31.4202	mixed
c4d47a4c-8143-4cdb-a05e-bd84ab1aafd0.FPKM.txt.gz	TCGA-KL-8327	KICH	54.3388	72.2085	mixed
2e113bc8-331e-4248-9051-784150a750ca.FPKM.txt.gz	TCGA-KO-8405	KICH	45.8302	62.0623	mixed
7f366a6f-9823-4b4d-a785-a5487dcb8b5e.FPKM.txt.gz	TCGA-KM-8439	KICH	29.66	55.7175	mixed
e64152f7-5c8e-403b-adc1-ec74cae0d4f8.FPKM.txt.gz	TCGA-KO-8417	KICH	18.5087	28.0648	mixed
b9ae2ae1-92ef-4fc0-bcd6-b251344d6210.FPKM.txt.gz	TCGA-KM-8639	KICH	-34.7185	-14.5301	chRCC
